# Supplementary material for: Crystal structure of ethyl 6-(chloro­meth­yl)-4-(4-chloro­phen­yl)-2-oxo-1,2,3,4-tetra­hydro­pyrimidine-5-carboxyl­ate
Source: Acta Crystallogr Sect E Struct Rep Online. 2014 Oct 24;70(Pt 11):o1185–6. doi: 10.1107/S1600536814023046 (PMC4257316; doi:10.1107/S1600536814023046)
Supplement: Supplementary file 1 [file e-70-o1185-sup1.cif]

##############################################################################
#                                                                            #
# This CIF contains the data in a paper accepted for publication in          #
# Acta Crystallographica Section E. It conforms to the requirements of       #
# Notes for Authors for Acta Crystallographica Section E, and has been       #
# peer reviewed under the auspices of the IUCr Commission on Journals.       #
#                                                                            #
# Full details of the Crystallographic Information File format               #
# are given in the paper "The Crystallographic Information File (CIF):       #
# a New Standard Archive File for Crystallography" by S. R. Hall, F. H.      #
# Allen and I. D. Brown [Acta Cryst. (1991), A47, 655-685].                  #
#                                                                            #
# The current version of the core CIF dictionary is obtainable from          #
# ftp://ftp.iucr.org/pub/cif_core.dic.                                       #
#                                                                            #
# Software is freely available for graphical display of the structure(s)     #
# in this CIF. For information consult the CIF software page                 #
# http://www.iucr.org/resources/cif/software.                                #
#                                                                            #
# This file may be used for bona fide research purposes within the           #
# scientific community so long as proper attribution is given to the journal # 
# article from which it was obtained.                                        #
#                                                                            #
##############################################################################
data_I
_audit_creation_method     SHELXL97
_journal_date_recd_electronic     2014-10-16
_journal_date_accepted     2014-10-20
_journal_name_full     'Acta Crystallographica, Section E'
_journal_year     2014
_journal_volume     70
_journal_issue     11
_journal_page_first     o1185
_journal_page_last     o1186
_journal_paper_category     HO
_journal_paper_doi     10.1107/S1600536814023046
_journal_coeditor_code     SU5005
_publ_contact_author_name     'B. Gunasekaran'
_publ_contact_author_address
;
Department of Physics & Nano Technology,
SRM University, SRM Nagar,
Kattankulathur, Kancheepuram Dist,
Chennai-603 203 Tamil Nadu,
India.
;
_publ_contact_author_email     'phdguna@gmail.com'
_publ_contact_author_fax     ?
_publ_contact_author_phone     '+91-9962525891'
_publ_section_title
;\
Crystal structure of ethyl
6-(chloromethyl)-4-(4-chlorophenyl)-2-oxo-1,2,3,4-tetrahydropyrimidine-5-\
carboxylate
;
loop_
    _publ_author_name
    _publ_author_address
    'S. Bharanidharan'
;
Department of Physics,
Annamalai University,
Annamalainagar 608 002,
Tamil Nadu,
India
;
    'H. Saleem'
;
Department of Physics,
Annamalai University,
Annamalainagar 608 002,
Tamil Nadu,
India
;
    'B. Gunasekaran'
;
Department of Physics & Nano Technology,
SRM University, SRM Nagar,
Kattankulathur, Kancheepuram District,
Chennai 603 203
Tamil Nadu,
India
;
    'M. Syed Ali Padusha'
;
PG and Research Department of Chemistry,
Jamal Mohamed College (Autonomous),
Tiruchirappalli,
Tamil Nadu 620 020,
India
;
    'M. Suresh'
;
PG and Research Dept of Chemistry,
Jamal Mohamed College (Autonomous),
Tiruchirappalli,
Tamil Nadu 620 020,
India
;
_publ_section_synopsis     .
_chemical_name_systematic
;\
Ethyl 6-(chloromethyl)-4-(4-chlorophenyl)-2-oxo-1,2,3,4-tetrahydropyrimidine-\
5-carboxylate
;
_chemical_name_common     ?
_chemical_formula_moiety     'C14 H14 Cl2 N2 O3'
_chemical_formula_sum     'C14 H14 Cl2 N2 O3'
_chemical_formula_iupac     'C14 H14 Cl2 N2 O3'
_chemical_formula_weight     329.17
_chemical_melting_point     ?
_symmetry_cell_setting     triclinic
_symmetry_space_group_name_H-M     'P -1'
_symmetry_space_group_name_Hall     '-P 1 '
loop_
    _symmetry_equiv_pos_as_xyz
    'x, y, z'
    '-x, -y, -z'
_cell_length_a     7.4698(3)
_cell_length_b     9.1436(3)
_cell_length_c     12.6085(4)
_cell_angle_alpha     107.147(2)
_cell_angle_beta     99.941(2)
_cell_angle_gamma     105.331(2)
_cell_volume     763.71(5)
_cell_formula_units_Z     2
_cell_measurement_reflns_used     4865
_cell_measurement_theta_min     2.47
_cell_measurement_theta_max     30.10
_cell_measurement_temperature     295(2)
_exptl_crystal_description     'block'
_exptl_crystal_colour     'colourless'
_exptl_crystal_size_max     0.30
_exptl_crystal_size_mid     0.25
_exptl_crystal_size_min     0.20
_exptl_crystal_density_diffrn     1.431
_exptl_crystal_density_meas     ?
_exptl_crystal_density_method     'not measured'
_exptl_crystal_F_000     340
_exptl_absorpt_coefficient_mu     0.435
_exptl_absorpt_correction_type     multi-scan
_exptl_absorpt_process_details
;
(SADABS; Sheldrick, 1996)
;
_exptl_absorpt_correction_T_min     0.8967
_exptl_absorpt_correction_T_max     0.9167
_exptl_special_details     ?
_diffrn_ambient_temperature     295(2)
_diffrn_radiation_type     MoK\a
_diffrn_radiation_wavelength     0.71073
_diffrn_radiation_source     'fine-focus sealed tube'
_diffrn_radiation_monochromator     graphite
_diffrn_measurement_device_type     'Bruker APEXII CCD'
_diffrn_measurement_method     '\w and \f'
_diffrn_detector_area_resol_mean     0
_diffrn_reflns_number     20157
_diffrn_reflns_av_R_equivalents     0.0218
_diffrn_reflns_av_sigmaI/netI     0.0204
_diffrn_reflns_theta_min     2.47
_diffrn_reflns_theta_max     30.99
_diffrn_reflns_theta_full     25.00
_diffrn_measured_fraction_theta_max     0.810
_diffrn_measured_fraction_theta_full     1.000
_diffrn_reflns_limit_h_min     -10
_diffrn_reflns_limit_h_max     10
_diffrn_reflns_limit_k_min     -12
_diffrn_reflns_limit_k_max     12
_diffrn_reflns_limit_l_min     -18
_diffrn_reflns_limit_l_max     17
_diffrn_standards_number     ?
_diffrn_standards_interval_count     0
_diffrn_standards_interval_time     0
_diffrn_standards_decay_%     ?
_refine_special_details     ?
_reflns_number_total     3945
_reflns_number_gt     2911
_reflns_threshold_expression     >2sigma(I)
_refine_ls_structure_factor_coef     Fsqd
_refine_ls_matrix_type     full
_refine_ls_R_factor_all     0.0783
_refine_ls_R_factor_gt     0.0535
_refine_ls_wR_factor_gt     0.1321
_refine_ls_wR_factor_ref     0.1534
_refine_ls_goodness_of_fit_ref     1.029
_refine_ls_restrained_S_all     1.026
_refine_ls_number_reflns     3945
_refine_ls_number_parameters     211
_refine_ls_number_restraints     26
_refine_ls_hydrogen_treatment     constr
_refine_ls_weighting_scheme     calc
_refine_ls_weighting_details
         'calc w=1/[\s^2^(Fo^2^)+(0.0628P)^2^+0.6453P] where P=(Fo^2^+2Fc^2^)/3'
_atom_sites_solution_hydrogens     geom
_atom_sites_solution_primary     direct
_atom_sites_solution_secondary     difmap
_refine_ls_shift/su_max     0.000
_refine_ls_shift/su_mean     0.000
_refine_diff_density_max     0.642
_refine_diff_density_min     -0.534
_refine_ls_extinction_method     none
_refine_ls_extinction_coef     ?
loop_
    _atom_type_symbol
    _atom_type_description
    _atom_type_scat_dispersion_real
    _atom_type_scat_dispersion_imag
    _atom_type_scat_source
    'C' 'C' 0.0033 0.0016
                         'International Tables Vol C Tables 4.2.6.8 and 6.1.1.4'
    'H' 'H' 0.0000 0.0000
                         'International Tables Vol C Tables 4.2.6.8 and 6.1.1.4'
    'N' 'N' 0.0061 0.0033
                         'International Tables Vol C Tables 4.2.6.8 and 6.1.1.4'
    'O' 'O' 0.0106 0.0060
                         'International Tables Vol C Tables 4.2.6.8 and 6.1.1.4'
    'Cl' 'Cl' 0.1484 0.1585
                         'International Tables Vol C Tables 4.2.6.8 and 6.1.1.4'
_computing_data_collection
;
APEX2 (Bruker, 2008)
;
_computing_cell_refinement
;
SAINT (Bruker, 2008)
;
_computing_data_reduction
;
SAINT (Bruker, 2008)
;
_computing_structure_solution
;
SHELXS97 (Sheldrick, 2008)
;
_computing_structure_refinement
;
SHELXL97 (Sheldrick, 2008)
;
_computing_molecular_graphics
;
PLATON (Spek, 2009)
;
_computing_publication_material
;
SHELXL97 (Sheldrick, 2008) and PLATON (Spek, 2009)
;
loop_
    _atom_site_type_symbol
    _atom_site_label
    _atom_site_fract_x
    _atom_site_fract_y
    _atom_site_fract_z
    _atom_site_U_iso_or_equiv
    _atom_site_adp_type
    _atom_site_calc_flag
    _atom_site_refinement_flags
    _atom_site_occupancy
    _atom_site_symmetry_multiplicity
    _atom_site_disorder_assembly
    _atom_site_disorder_group
    C C1 0.8422(5) 0.1384(4) 0.5387(2) 0.0651(8) Uani d . 1 1 . .
    C C2 0.7145(5) -0.0099(4) 0.4712(3) 0.0725(9) Uani d . 1 1 . .
    H H2 0.6712 -0.0878 0.5031 0.087 Uiso calc R 1 1 . .
    C C3 0.6488(4) -0.0442(3) 0.3538(2) 0.0598(7) Uani d . 1 1 . .
    H H3 0.5588 -0.1453 0.3073 0.072 Uiso calc R 1 1 . .
    C C4 0.7137(3) 0.0674(3) 0.30506(18) 0.0361(4) Uani d . 1 1 . .
    C C5 0.8424(5) 0.2165(4) 0.3761(3) 0.0699(9) Uani d . 1 1 . .
    H H5 0.8876 0.2950 0.3452 0.084 Uiso calc R 1 1 . .
    C C6 0.9060(6) 0.2518(4) 0.4938(3) 0.0895(12) Uani d . 1 1 . .
    H H6 0.9925 0.3537 0.5414 0.107 Uiso calc R 1 1 . .
    C C7 0.6508(3) 0.0279(2) 0.17587(17) 0.0306(4) Uani d . 1 1 . .
    H H7 0.7032 0.1280 0.1613 0.037 Uiso calc R 1 1 . .
    C C8 0.6382(3) -0.2509(2) 0.06968(18) 0.0342(4) Uani d . 1 1 . .
    C C9 0.3408(3) -0.1913(2) 0.06544(17) 0.0315(4) Uani d . 1 1 . .
    C C10 0.4341(3) -0.0329(2) 0.12644(16) 0.0300(4) Uani d . 1 1 . .
    C C11 0.1275(3) -0.2650(3) 0.0111(2) 0.0454(5) Uani d . 1 1 . .
    H H11A 0.0752 -0.1799 0.0068 0.055 Uiso calc R 1 1 . .
    H H11B 0.0673 -0.3162 0.0593 0.055 Uiso calc R 1 1 . .
    C C12 0.3328(3) 0.0848(3) 0.15276(18) 0.0360(4) Uani d . 1 1 A .
    N N1 0.7306(2) -0.0910(2) 0.11509(15) 0.0338(4) Uani d . 1 1 . .
    H H1 0.8450 -0.0555 0.1081 0.041 Uiso calc R 1 1 . .
    N N2 0.4415(2) -0.2989(2) 0.05067(17) 0.0375(4) Uani d . 1 1 . .
    H H2A 0.3781 -0.4009 0.0285 0.045 Uiso calc R 1 1 . .
    O O1 0.7187(2) -0.35121(19) 0.04214(16) 0.0488(4) Uani d . 1 1 . .
    O O2 0.1610(2) 0.0561(2) 0.13615(16) 0.0508(4) Uani d . 1 1 . .
    O O3 0.4586(2) 0.23490(19) 0.20251(17) 0.0554(5) Uani d D 1 1 . .
    C C13 0.374(3) 0.3618(16) 0.2478(12) 0.086(4) Uani d PU 0.654(17) 1 A 1
    H H13A 0.2924 0.3745 0.1847 0.103 Uiso calc PR 0.654(17) 1 A 1
    H H13B 0.2959 0.3318 0.2971 0.103 Uiso calc PR 0.654(17) 1 A 1
    C C14 0.5303(12) 0.5098(7) 0.3121(11) 0.116(4) Uani d PU 0.654(17) 1 A 1
    H H14A 0.6081 0.4964 0.3752 0.174 Uiso calc PR 0.654(17) 1 A 1
    H H14B 0.4803 0.5955 0.3415 0.174 Uiso calc PR 0.654(17) 1 A 1
    H H14C 0.6076 0.5371 0.2627 0.174 Uiso calc PR 0.654(17) 1 A 1
    C C13A 0.394(4) 0.368(3) 0.2319(11) 0.070(7) Uani d PDU 0.346(17) 1 A 2
    H H13C 0.2598 0.3357 0.1900 0.084 Uiso calc PR 0.346(17) 1 A 2
    H H13D 0.4684 0.4531 0.2098 0.084 Uiso calc PR 0.346(17) 1 A 2
    C C14A 0.414(4) 0.428(3) 0.3506(12) 0.127(10) Uani d PDU 0.346(17) 1 A 2
    H H14D 0.3199 0.3533 0.3697 0.190 Uiso calc PR 0.346(17) 1 A 2
    H H14E 0.3937 0.5314 0.3713 0.190 Uiso calc PR 0.346(17) 1 A 2
    H H14F 0.5409 0.4415 0.3920 0.190 Uiso calc PR 0.346(17) 1 A 2
    Cl Cl1 0.92366(19) 0.18204(17) 0.68608(7) 0.1114(4) Uani d . 1 1 . .
    Cl Cl2 0.07043(8) -0.41074(8) -0.12863(5) 0.0522(2) Uani d . 1 1 . .
loop_
    _atom_site_aniso_label
    _atom_site_aniso_U_11
    _atom_site_aniso_U_22
    _atom_site_aniso_U_33
    _atom_site_aniso_U_12
    _atom_site_aniso_U_13
    _atom_site_aniso_U_23
    C1 0.0719(18) 0.085(2) 0.0334(12) 0.0407(17) 0.0004(12) 0.0089(13)
    C2 0.095(2) 0.079(2) 0.0475(16) 0.0299(19) 0.0186(15) 0.0296(15)
    C3 0.0751(18) 0.0529(15) 0.0402(13) 0.0083(13) 0.0088(12) 0.0163(11)
    C4 0.0315(10) 0.0396(11) 0.0348(10) 0.0151(8) 0.0040(8) 0.0098(8)
    C5 0.076(2) 0.0498(15) 0.0523(16) -0.0029(14) -0.0110(14) 0.0120(12)
    C6 0.099(3) 0.069(2) 0.0506(18) 0.0008(19) -0.0216(17) -0.0003(16)
    C7 0.0246(9) 0.0292(9) 0.0363(10) 0.0085(7) 0.0058(7) 0.0110(8)
    C8 0.0261(9) 0.0363(10) 0.0398(10) 0.0112(8) 0.0095(8) 0.0122(8)
    C9 0.0228(8) 0.0364(10) 0.0361(10) 0.0107(7) 0.0095(7) 0.0124(8)
    C10 0.0255(9) 0.0331(9) 0.0325(9) 0.0112(7) 0.0066(7) 0.0126(8)
    C11 0.0262(10) 0.0453(12) 0.0516(13) 0.0079(9) 0.0099(9) 0.0027(10)
    C12 0.0343(10) 0.0374(10) 0.0370(10) 0.0163(8) 0.0061(8) 0.0123(8)
    N1 0.0207(7) 0.0351(9) 0.0416(9) 0.0079(6) 0.0086(6) 0.0094(7)
    N2 0.0237(8) 0.0284(8) 0.0552(11) 0.0069(6) 0.0101(7) 0.0096(7)
    O1 0.0303(8) 0.0385(8) 0.0734(12) 0.0151(6) 0.0150(7) 0.0103(8)
    O2 0.0333(8) 0.0521(10) 0.0681(11) 0.0229(7) 0.0135(7) 0.0155(8)
    O3 0.0431(9) 0.0336(8) 0.0738(12) 0.0180(7) -0.0026(8) 0.0034(8)
    C13 0.071(6) 0.051(6) 0.116(9) 0.039(4) 0.008(6) -0.001(5)
    C14 0.100(5) 0.041(3) 0.171(9) 0.017(3) 0.030(5) -0.003(4)
    C13A 0.077(14) 0.052(10) 0.063(8) 0.048(10) -0.016(7) -0.009(7)
    C14A 0.18(2) 0.138(18) 0.075(9) 0.115(18) 0.028(9) 0.000(9)
    Cl1 0.1383(10) 0.1531(11) 0.0355(4) 0.0742(8) 0.0001(5) 0.0144(5)
    Cl2 0.0426(3) 0.0510(4) 0.0510(3) 0.0153(3) -0.0023(2) 0.0100(3)
_geom_special_details     ?
loop_
    _geom_bond_atom_site_label_1
    _geom_bond_atom_site_label_2
    _geom_bond_site_symmetry_2
    _geom_bond_distance
    _geom_bond_publ_flag
    C1 C6 . 1.342(5) ?
    C1 C2 . 1.352(5) ?
    C1 Cl1 . 1.739(3) ?
    C2 C3 . 1.388(4) ?
    C2 H2 . 0.9300 ?
    C3 C4 . 1.366(3) ?
    C3 H3 . 0.9300 ?
    C4 C5 . 1.369(3) ?
    C4 C7 . 1.518(3) ?
    C5 C6 . 1.387(4) ?
    C5 H5 . 0.9300 ?
    C6 H6 . 0.9300 ?
    C7 N1 . 1.461(2) ?
    C7 C10 . 1.513(2) ?
    C7 H7 . 0.9800 ?
    C8 O1 . 1.225(2) ?
    C8 N1 . 1.333(3) ?
    C8 N2 . 1.373(2) ?
    C9 C10 . 1.341(3) ?
    C9 N2 . 1.379(2) ?
    C9 C11 . 1.498(3) ?
    C10 C12 . 1.466(3) ?
    C11 Cl2 . 1.766(2) ?
    C11 H11A . 0.9700 ?
    C11 H11B . 0.9700 ?
    C12 O2 . 1.207(3) ?
    C12 O3 . 1.330(3) ?
    N1 H1 . 0.8600 ?
    N2 H2A . 0.8600 ?
    O3 C13A . 1.4000(10) ?
    O3 C13 . 1.482(8) ?
    C13 C14 . 1.430(19) ?
    C13 H13A . 0.9700 ?
    C13 H13B . 0.9700 ?
    C14 H14A . 0.9600 ?
    C14 H14B . 0.9600 ?
    C14 H14C . 0.9600 ?
    C13A C14A . 1.4000(10) ?
    C13A H13C . 0.9700 ?
    C13A H13D . 0.9700 ?
    C14A H14D . 0.9600 ?
    C14A H14E . 0.9600 ?
    C14A H14F . 0.9600 ?
loop_
    _geom_angle_atom_site_label_1
    _geom_angle_atom_site_label_2
    _geom_angle_atom_site_label_3
    _geom_angle_site_symmetry_1
    _geom_angle_site_symmetry_3
    _geom_angle
    _geom_angle_publ_flag
    C6 C1 C2 . . 121.0(3) ?
    C6 C1 Cl1 . . 119.8(3) ?
    C2 C1 Cl1 . . 119.2(3) ?
    C1 C2 C3 . . 119.1(3) ?
    C1 C2 H2 . . 120.5 ?
    C3 C2 H2 . . 120.5 ?
    C4 C3 C2 . . 121.3(3) ?
    C4 C3 H3 . . 119.4 ?
    C2 C3 H3 . . 119.4 ?
    C3 C4 C5 . . 118.0(2) ?
    C3 C4 C7 . . 121.6(2) ?
    C5 C4 C7 . . 120.4(2) ?
    C4 C5 C6 . . 120.8(3) ?
    C4 C5 H5 . . 119.6 ?
    C6 C5 H5 . . 119.6 ?
    C1 C6 C5 . . 119.8(3) ?
    C1 C6 H6 . . 120.1 ?
    C5 C6 H6 . . 120.1 ?
    N1 C7 C10 . . 109.45(15) ?
    N1 C7 C4 . . 110.73(15) ?
    C10 C7 C4 . . 113.47(16) ?
    N1 C7 H7 . . 107.7 ?
    C10 C7 H7 . . 107.7 ?
    C4 C7 H7 . . 107.7 ?
    O1 C8 N1 . . 123.56(18) ?
    O1 C8 N2 . . 120.66(19) ?
    N1 C8 N2 . . 115.73(17) ?
    C10 C9 N2 . . 120.01(17) ?
    C10 C9 C11 . . 124.57(18) ?
    N2 C9 C11 . . 115.41(18) ?
    C9 C10 C12 . . 122.35(17) ?
    C9 C10 C7 . . 119.80(17) ?
    C12 C10 C7 . . 117.78(17) ?
    C9 C11 Cl2 . . 112.02(15) ?
    C9 C11 H11A . . 109.2 ?
    Cl2 C11 H11A . . 109.2 ?
    C9 C11 H11B . . 109.2 ?
    Cl2 C11 H11B . . 109.2 ?
    H11A C11 H11B . . 107.9 ?
    O2 C12 O3 . . 122.43(19) ?
    O2 C12 C10 . . 127.3(2) ?
    O3 C12 C10 . . 110.28(17) ?
    C8 N1 C7 . . 124.46(16) ?
    C8 N1 H1 . . 117.8 ?
    C7 N1 H1 . . 117.8 ?
    C8 N2 C9 . . 123.10(17) ?
    C8 N2 H2A . . 118.5 ?
    C9 N2 H2A . . 118.4 ?
    C12 O3 C13A . . 120.4(14) ?
    C12 O3 C13 . . 114.8(8) ?
    C13A O3 C13 . . 10.8(18) ?
    C14 C13 O3 . . 107.3(12) ?
    C14 C13 H13A . . 110.3 ?
    O3 C13 H13A . . 110.3 ?
    C14 C13 H13B . . 110.3 ?
    O3 C13 H13B . . 110.3 ?
    H13A C13 H13B . . 108.5 ?
    O3 C13A C14A . . 110.7(9) ?
    O3 C13A H13C . . 109.5 ?
    C14A C13A H13C . . 109.5 ?
    O3 C13A H13D . . 109.5 ?
    C14A C13A H13D . . 109.5 ?
    H13C C13A H13D . . 108.1 ?
    C13A C14A H14D . . 109.5 ?
    C13A C14A H14E . . 109.5 ?
    H14D C14A H14E . . 109.5 ?
    C13A C14A H14F . . 109.5 ?
    H14D C14A H14F . . 109.5 ?
    H14E C14A H14F . . 109.5 ?
loop_
    _geom_torsion_atom_site_label_1
    _geom_torsion_atom_site_label_2
    _geom_torsion_atom_site_label_3
    _geom_torsion_atom_site_label_4
    _geom_torsion_site_symmetry_1
    _geom_torsion_site_symmetry_2
    _geom_torsion_site_symmetry_3
    _geom_torsion_site_symmetry_4
    _geom_torsion
    _geom_torsion_publ_flag
    C6 C1 C2 C3 . . . . -0.1(5) ?
    Cl1 C1 C2 C3 . . . . 179.6(3) ?
    C1 C2 C3 C4 . . . . 1.4(5) ?
    C2 C3 C4 C5 . . . . -1.7(5) ?
    C2 C3 C4 C7 . . . . 176.7(3) ?
    C3 C4 C5 C6 . . . . 0.7(5) ?
    C7 C4 C5 C6 . . . . -177.7(3) ?
    C2 C1 C6 C5 . . . . -0.8(6) ?
    Cl1 C1 C6 C5 . . . . 179.4(3) ?
    C4 C5 C6 C1 . . . . 0.5(6) ?
    C3 C4 C7 N1 . . . . -68.6(3) ?
    C5 C4 C7 N1 . . . . 109.8(3) ?
    C3 C4 C7 C10 . . . . 55.0(3) ?
    C5 C4 C7 C10 . . . . -126.6(3) ?
    N2 C9 C10 C12 . . . . -174.98(18) ?
    C11 C9 C10 C12 . . . . 4.0(3) ?
    N2 C9 C10 C7 . . . . 1.8(3) ?
    C11 C9 C10 C7 . . . . -179.16(19) ?
    N1 C7 C10 C9 . . . . 19.3(3) ?
    C4 C7 C10 C9 . . . . -105.0(2) ?
    N1 C7 C10 C12 . . . . -163.80(17) ?
    C4 C7 C10 C12 . . . . 72.0(2) ?
    C10 C9 C11 Cl2 . . . . 138.10(19) ?
    N2 C9 C11 Cl2 . . . . -42.8(3) ?
    C9 C10 C12 O2 . . . . 8.7(4) ?
    C7 C10 C12 O2 . . . . -168.2(2) ?
    C9 C10 C12 O3 . . . . -173.0(2) ?
    C7 C10 C12 O3 . . . . 10.1(3) ?
    O1 C8 N1 C7 . . . . -163.2(2) ?
    N2 C8 N1 C7 . . . . 19.2(3) ?
    C10 C7 N1 C8 . . . . -31.1(3) ?
    C4 C7 N1 C8 . . . . 94.8(2) ?
    O1 C8 N2 C9 . . . . -171.1(2) ?
    N1 C8 N2 C9 . . . . 6.6(3) ?
    C10 C9 N2 C8 . . . . -16.8(3) ?
    C11 C9 N2 C8 . . . . 164.1(2) ?
    O2 C12 O3 C13A . . . . -3.8(9) ?
    C10 C12 O3 C13A . . . . 177.8(9) ?
    O2 C12 O3 C13 . . . . 6.6(7) ?
    C10 C12 O3 C13 . . . . -171.8(7) ?
    C12 O3 C13 C14 . . . . 171.9(10) ?
    C13A O3 C13 C14 . . . . -65(9) ?
    C12 O3 C13A C14A . . . . 103(2) ?
    C13 O3 C13A C14A . . . . 42(7) ?
loop_
    _geom_hbond_atom_site_label_D
    _geom_hbond_atom_site_label_H
    _geom_hbond_atom_site_label_A
    _geom_hbond_site_symmetry_A
    _geom_hbond_distance_DH
    _geom_hbond_distance_HA
    _geom_hbond_distance_DA
    _geom_hbond_angle_DHA
    N2 H2A O1 2_645 0.86 2.04 2.885(2) 166
    N1 H1 O2 1_655 0.86 2.23 3.070(2) 166
    C11 H11B O1 1_455 0.97 2.50 3.069(3) 117
    C11 H11A O2 . 0.97 2.14 2.814(3) 126
_iucr_refine_instructions_details
;
TITL BHARANI4 in P-1
CELL  0.71073   7.4698   9.1436  12.6085  107.147   99.941  105.331
ZERR     2.00   0.0003   0.0003   0.0004    0.002    0.002    0.002
LATT   1
SFAC  C    H    N    O    CL
UNIT  28   28   4    6    4
MERG   2
FMAP   2
ISOR C13 C14 C13A C14A
DFIX 1.400 0.001 O3 C13A C13A C14A
ACTA 50
BOND $H
CONF
EQIV $1 1-X, -1-Y, -Z
EQIV $2 1+X, Y, Z
EQIV $3 -1+X, Y, Z
HTAB N2 O1_$1
HTAB N1 O2_$2
HTAB C11 O1_$3
HTAB C11 O2
PLAN   25
L.S.   4
WGHT    0.062800    0.645300
FVAR       0.26435   0.65379
C1    1    0.842191    0.138361    0.538719    11.00000    0.07188    0.08485 =
         0.03336    0.00889    0.00040    0.04071
C2    1    0.714468   -0.009927    0.471227    11.00000    0.09532    0.07950 =
         0.04754    0.02956    0.01862    0.02994
AFIX  43
H2    2    0.671219   -0.087845    0.503070    11.00000   -1.20000
AFIX   0
C3    1    0.648795   -0.044248    0.353756    11.00000    0.07506    0.05291 =
         0.04018    0.01627    0.00882    0.00828
AFIX  43
H3    2    0.558794   -0.145264    0.307292    11.00000   -1.20000
AFIX   0
C4    1    0.713747    0.067406    0.305065    11.00000    0.03148    0.03960 =
         0.03483    0.00981    0.00403    0.01514
C5    1    0.842351    0.216462    0.376142    11.00000    0.07646    0.04981 =
         0.05231    0.01200   -0.01102   -0.00294
AFIX  43
H5    2    0.887621    0.294995    0.345177    11.00000   -1.20000
AFIX   0
C6    1    0.905950    0.251759    0.493805    11.00000    0.09915    0.06896 =
         0.05057   -0.00035   -0.02157    0.00080
AFIX  43
H6    2    0.992524    0.353715    0.541429    11.00000   -1.20000
AFIX   0
C7    1    0.650796    0.027850    0.175871    11.00000    0.02458    0.02921 =
         0.03627    0.01097    0.00584    0.00849
AFIX  13
H7    2    0.703221    0.127999    0.161273    11.00000   -1.20000
AFIX   0
C8    1    0.638170   -0.250879    0.069680    11.00000    0.02612    0.03634 =
         0.03978    0.01223    0.00947    0.01117
C9    1    0.340770   -0.191306    0.065439    11.00000    0.02280    0.03638 =
         0.03606    0.01239    0.00947    0.01069
C10   1    0.434128   -0.032908    0.126439    11.00000    0.02552    0.03312 =
         0.03248    0.01263    0.00658    0.01125
C11   1    0.127457   -0.265047    0.011141    11.00000    0.02621    0.04528 =
         0.05157    0.00273    0.00990    0.00794
AFIX  23
H11A  2    0.075191   -0.179863    0.006756    11.00000   -1.20000
H11B  2    0.067348   -0.316237    0.059345    11.00000   -1.20000
AFIX   0
C12   1    0.332758    0.084752    0.152756    11.00000    0.03429    0.03736 =
         0.03705    0.01231    0.00615    0.01631
N1    3    0.730592   -0.091049    0.115085    11.00000    0.02066    0.03510 =
         0.04164    0.00939    0.00856    0.00786
AFIX  43
H1    2    0.845002   -0.055510    0.108117    11.00000   -1.20000
AFIX   0
N2    3    0.441496   -0.298899    0.050675    11.00000    0.02367    0.02839 =
         0.05517    0.00957    0.01015    0.00690
AFIX  43
H2A   2    0.378108   -0.400926    0.028509    11.00000   -1.20000
AFIX   0
O1    4    0.718732   -0.351214    0.042141    11.00000    0.03026    0.03851 =
         0.07336    0.01028    0.01495    0.01510
O2    4    0.160959    0.056102    0.136148    11.00000    0.03328    0.05210 =
         0.06810    0.01552    0.01348    0.02291
O3    4    0.458630    0.234896    0.202514    11.00000    0.04311    0.03362 =
         0.07379    0.00336   -0.00265    0.01796
PART 1
C13   1    0.373766    0.361753    0.247804    21.00000    0.07144    0.05136 =
         0.11628   -0.00133    0.00814    0.03869
AFIX  23
H13A  2    0.292381    0.374523    0.184736    21.00000   -1.20000
H13B  2    0.295907    0.331848    0.297131    21.00000   -1.20000
AFIX   0
C14   1    0.530301    0.509846    0.312088    21.00000    0.09978    0.04100 =
         0.17096   -0.00316    0.02983    0.01709
AFIX 137
H14A  2    0.608133    0.496390    0.375168    21.00000   -1.50000
H14B  2    0.480260    0.595468    0.341503    21.00000   -1.50000
H14C  2    0.607563    0.537068    0.262736    21.00000   -1.50000
AFIX   0
PART 2
C13A  1    0.394185    0.368191    0.231867   -21.00000    0.07726    0.05221 =
         0.06251   -0.00873   -0.01560    0.04798
AFIX  23
H13C  2    0.259842    0.335669    0.189996   -21.00000   -1.20000
H13D  2    0.468396    0.453092    0.209768   -21.00000   -1.20000
AFIX   0
C14A  1    0.413709    0.428344    0.350551   -21.00000    0.17694    0.13755 =
         0.07481   -0.00026    0.02787    0.11452
AFIX 137
H14D  2    0.319861    0.353314    0.369660   -21.00000   -1.50000
H14E  2    0.393736    0.531430    0.371349   -21.00000   -1.50000
H14F  2    0.540919    0.441534    0.392028   -21.00000   -1.50000
AFIX   0
PART 0
CL1   5    0.923661    0.182036    0.686082    11.00000    0.13828    0.15308 =
         0.03553    0.01438    0.00010    0.07421
CL2   5    0.070432   -0.410742   -0.128629    11.00000    0.04258    0.05098 =
         0.05101    0.01002   -0.00228    0.01532
HKLF 4
REM  BHARANI4 in P-1
REM R1 =  0.0535 for   2911 Fo > 4sig(Fo)  and  0.0783 for all   3945 data
REM    211 parameters refined using     26 restraints
END
WGHT      0.0625      0.6497
REM Highest difference peak  0.642,  deepest hole -0.534,  1-sigma level  0.057
Q1    1   0.8594  0.0619  0.6617  11.00000  0.05    0.64
Q2    1   0.8437  0.2264  0.6814  11.00000  0.05    0.55
Q3    1   0.5229 -0.0140  0.1582  11.00000  0.05    0.31
Q4    1   1.0193  0.2456  0.6635  11.00000  0.05    0.30
Q5    1   0.6871  0.0525  0.2428  11.00000  0.05    0.30
Q6    1   0.0774 -0.3084 -0.0992  11.00000  0.05    0.30
Q7    1   0.8437 -0.0781  0.1465  11.00000  0.05    0.30
Q8    1   0.3909  0.0208  0.1411  11.00000  0.05    0.28
Q9    1   0.3948 -0.1001  0.0780  11.00000  0.05    0.28
Q10   1   0.6868 -0.0389  0.1396  11.00000  0.05    0.27
Q11   1   0.9584  0.1913  0.7095  11.00000  0.05    0.27
Q12   1   0.3776 -0.2429  0.0723  11.00000  0.05    0.24
Q13   1   0.5327 -0.2818  0.0812  11.00000  0.05    0.24
Q14   1   0.2485 -0.2176  0.0452  11.00000  0.05    0.24
Q15   1   0.1429 -0.3453 -0.0450  11.00000  0.05    0.24
Q16   1   0.3985 -0.2402  0.0480  11.00000  0.05    0.23
Q17   1   0.3791 -0.1333  0.1209  11.00000  0.05    0.23
Q18   1   0.4025 -0.3653  0.0021  11.00000  0.05    0.23
Q19   1   0.6716 -0.3779 -0.0174  11.00000  0.05    0.21
Q20   1   0.9098  0.1617  0.4955  11.00000  0.05    0.21
Q21   1   0.0514 -0.2349  0.0409  11.00000  0.05    0.21
Q22   1   0.5466  0.2649  0.2056  11.00000  0.05    0.20
Q23   1   0.6268  0.0256  0.3384  11.00000  0.05    0.20
Q24   1   0.6491  0.4730  0.1400  11.00000  0.05    0.20
Q25   1   0.8001  0.0602  0.5209  11.00000  0.05    0.20
;
