# Supplementary material for: Crystal structure of ethyl 6-(chloro­meth­yl)-4-(4-chloro­phen­yl)-2-oxo-1,2,3,4-tetra­hydro­pyrimidine-5-carboxyl­ate
Source: Acta Crystallogr Sect E Struct Rep Online. 2014 Oct 24;70(Pt 11):o1185–6. doi: 10.1107/S1600536814023046 (PMC4257316; doi:10.1107/S1600536814023046)
Supplement: Supplementary file 2 [file e-70-o1185-Isup2.hkl]

#
# h,k,l, Fc-squared, Fo-squared, sigma(Fo-squared) and status flag
#
data_I
_shelx_title ' BHARANI4 in P-1'
_shelx_refln_list_code          4
_shelx_F_calc_maximum      119.47
_exptl_crystal_F_000       340.00
_reflns_d_resolution_high  0.6901
 
loop_
 _symmetry_equiv_pos_as_xyz
 'x, y, z'
 '-x, -y, -z'
 
_cell_length_a     7.4698
_cell_length_b     9.1436
_cell_length_c    12.6085
_cell_angle_alpha 107.147
_cell_angle_beta   99.941
_cell_angle_gamma 105.331
 
_shelx_F_squared_multiplier     1.000
 
loop_
 _refln_index_h
 _refln_index_k
 _refln_index_l
 _refln_F_squared_calc
 _refln_F_squared_meas
 _refln_F_squared_sigma
 _refln_observed_status
   1   0   0       25.56       34.32      0.31 o
   2   0   0        2.94        0.87      0.18 o
   3   0   0      231.72      211.49      1.53 o
   4   0   0      431.93      492.93      3.61 o
   5   0   0      444.36      454.18      3.94 o
   6   0   0       15.17       14.25      0.87 o
   7   0   0        0.60       -0.59      0.59 o
   8   0   0       28.99       28.49      1.82 o
   9   0   0        0.49       -0.35      2.16 o
  -9   1   0       23.93       22.86      4.08 o
  -8   1   0       20.49       18.17      1.19 o
  -7   1   0       50.47       58.56      1.59 o
  -6   1   0      160.90      157.54      2.17 o
  -5   1   0        3.84        4.69      0.53 o
  -4   1   0      388.88      392.91      2.97 o
  -3   1   0     1368.96     1411.58      7.11 o
  -2   1   0    14272.54    13971.73     74.37 o
  -1   1   0     1075.01     1062.73      5.17 o
   0   1   0     2754.81     2673.88     61.43 o
   1   1   0        6.51       11.69      0.42 o
   2   1   0      341.42      326.43      1.82 o
   3   1   0     1455.46     1589.50      8.59 o
   4   1   0        7.90        3.67      0.50 o
   5   1   0       11.47        8.29      0.62 o
   6   1   0      121.62      123.57      2.07 o
   7   1   0       48.86       46.66      2.03 o
   8   1   0        0.04       -1.13      1.13 o
   9   1   0        0.11        2.72      3.29 o
  -9   2   0       27.56       29.83      5.01 o
  -8   2   0       41.76       45.75      2.39 o
  -7   2   0        2.37        1.32      0.63 o
  -6   2   0       11.13       14.44      0.71 o
  -5   2   0       77.98       73.04      1.12 o
  -4   2   0       44.23       32.72      0.66 o
  -3   2   0      680.42      672.00      4.51 o
  -2   2   0      182.55      178.82      1.21 o
  -1   2   0     1001.91     1158.60      5.83 o
   0   2   0       69.40       71.59      0.61 o
   1   2   0       50.29       56.43      0.58 o
   2   2   0      865.30      973.66      5.78 o
   3   2   0        0.30        2.32      0.40 o
   4   2   0        6.11        6.13      0.54 o
   5   2   0       50.19       51.50      1.35 o
   6   2   0        9.98        7.71      0.79 o
   7   2   0        3.33        2.53      0.99 o
   8   2   0        1.22       -1.00      3.01 o
  -9   3   0        6.15        4.75      1.38 o
  -8   3   0       16.60       14.38      1.20 o
  -7   3   0       30.67       24.54      1.17 o
  -6   3   0      108.68       97.94      1.46 o
  -5   3   0      202.05      194.61      1.94 o
  -4   3   0       23.14       20.22      0.71 o
  -3   3   0        0.46        1.07      0.29 o
  -2   3   0      244.96      239.24      1.82 o
  -1   3   0        1.34        0.79      0.18 o
   0   3   0      287.02      357.36      2.42 o
   1   3   0     1555.58     1642.59      9.61 o
   2   3   0      206.93      228.73      1.80 o
   3   3   0      369.58      373.44      3.58 o
   4   3   0       35.02       34.61      1.12 o
   5   3   0      102.90      109.80      2.03 o
   6   3   0        8.17        6.87      1.11 o
   7   3   0       18.30       19.97      1.89 o
  -9   4   0       49.59       56.97      2.03 o
  -8   4   0        7.20        7.95      0.94 o
  -7   4   0        7.38        6.32      0.79 o
  -6   4   0      268.66      307.73      2.84 o
  -5   4   0        0.40        0.55      0.42 o
  -4   4   0      515.56      521.59      4.45 o
  -3   4   0       67.80       94.57      1.46 o
  -2   4   0     1810.09     2010.03     12.45 o
  -1   4   0      149.61      152.12      1.27 o
   0   4   0       58.78       90.89      1.00 o
   1   4   0     1863.75     1913.22     12.06 o
   2   4   0       52.83       46.98      0.90 o
   3   4   0      112.23      105.10      2.19 o
   4   4   0      425.44      437.40      4.40 o
   5   4   0       51.16       48.38      1.71 o
   6   4   0        0.16       -1.01      1.01 o
   7   4   0        0.06       -1.43      1.43 o
  -9   5   0       10.87        6.53      1.18 o
  -8   5   0       55.31       66.60      3.88 o
  -7   5   0       47.25       52.46      1.52 o
  -6   5   0        9.59        5.40      0.61 o
  -5   5   0      152.64      132.00      1.79 o
  -4   5   0      416.44      418.71      3.90 o
  -3   5   0      174.03      181.07      1.92 o
  -2   5   0      269.30      282.80      2.40 o
  -1   5   0      217.70      191.97      2.00 o
   0   5   0      231.31      237.30      2.31 o
   1   5   0      204.28      220.59      3.06 o
   2   5   0      120.96      123.44      1.54 o
   3   5   0       24.12       24.78      1.10 o
   4   5   0        0.80       -0.15      0.85 o
   5   5   0       10.09        7.03      1.69 o
   6   5   0        7.71        3.74      1.75 o
  -9   6   0       19.78       17.73      1.46 o
  -8   6   0       36.40       31.65      2.14 o
  -7   6   0       15.79       12.08      1.05 o
  -6   6   0        8.69        8.74      0.79 o
  -5   6   0        4.33        2.28      0.59 o
  -4   6   0       67.95       67.25      1.47 o
  -3   6   0        0.29        0.90      0.45 o
  -2   6   0       12.19       17.25      0.71 o
  -1   6   0       27.32       34.51      0.83 o
   0   6   0      247.97      259.28      2.61 o
   1   6   0      103.35       94.97      1.55 o
   2   6   0        7.23        5.01      0.68 o
   3   6   0        0.01       -0.40      0.64 o
   4   6   0       44.42       46.47      2.57 o
   5   6   0        8.74        7.32      1.32 o
  -9   7   0        0.04       -0.32      1.30 o
  -8   7   0        3.84       -0.04      1.42 o
  -7   7   0       51.14       64.30      2.13 o
  -6   7   0       28.85       31.11      1.42 o
  -5   7   0        0.48        0.09      0.57 o
  -4   7   0        1.18        1.14      0.60 o
  -3   7   0       37.15       36.31      1.37 o
  -2   7   0      921.72      924.11      7.81 o
  -1   7   0       28.62       23.75      0.96 o
   0   7   0       47.72       49.91      1.21 o
   1   7   0       94.48       84.03      1.80 o
   2   7   0       29.60       22.18      1.16 o
   3   7   0        5.84        5.52      1.09 o
   4   7   0       22.83       24.45      1.84 o
   5   7   0        0.50       -3.72      3.72 o
  -9   8   0        0.09        0.57      1.86 o
  -8   8   0       50.90       62.92      2.37 o
  -7   8   0        3.03        1.23      0.96 o
  -6   8   0       13.38       11.09      1.05 o
  -5   8   0       51.58       50.54      1.52 o
  -4   8   0       32.24       31.89      1.38 o
  -3   8   0      133.85      133.23      2.29 o
  -2   8   0       20.39       15.35      0.96 o
  -1   8   0      201.56      210.46      2.85 o
   0   8   0        1.51        1.36      0.69 o
   1   8   0       46.37       37.36      1.51 o
   2   8   0        0.59       -0.89      1.06 o
   3   8   0       12.31       10.21      1.39 o
   4   8   0        4.77        2.00      2.72 o
  -8   9   0        0.07        0.16      1.08 o
  -7   9   0        0.75       -0.08      0.92 o
  -6   9   0        2.01        2.22      1.01 o
  -5   9   0       35.75       46.29      1.88 o
  -4   9   0       85.64      104.15      2.49 o
  -3   9   0       53.49       58.13      1.69 o
  -2   9   0        8.73        3.98      0.81 o
  -1   9   0        2.85        3.15      0.84 o
   0   9   0       10.91        9.65      1.36 o
   1   9   0       13.12       13.84      1.61 o
   2   9   0        0.61        1.08      2.00 o
   3   9   0        8.81        4.01      3.58 o
  -7  10   0       11.78       11.94      2.23 o
  -6  10   0       46.93       44.88      2.11 o
  -5  10   0        0.92        1.07      0.89 o
  -4  10   0        0.36       -0.33      0.97 o
  -3  10   0        2.62        2.98      0.96 o
  -2  10   0        9.19        8.54      1.43 o
  -1  10   0        0.97        1.50      1.46 o
   0  10   0        0.05       -1.15      1.15 o
   1  10   0       12.35       14.17      3.29 o
  -6  11   0        1.91        1.90      1.87 o
  -5  11   0        0.35        1.29      2.43 o
   2 -11   1        0.88        1.72      1.86 o
   3 -11   1        0.43       -0.17      0.92 o
   4 -11   1       39.53       34.25      3.61 o
   5 -11   1        4.34        8.13      1.45 o
   6 -11   1        0.22       -1.01      1.40 o
  -2 -10   1        1.50       -1.00      2.72 o
  -1 -10   1        5.85       10.62      1.68 o
   0 -10   1       13.75       14.09      1.64 o
   1 -10   1        0.13       -0.78      0.78 o
   2 -10   1       97.96       90.74      2.42 o
   3 -10   1        7.18        4.61      1.12 o
   4 -10   1       20.93       31.05      1.90 o
   5 -10   1        4.05        6.51      1.15 o
   6 -10   1       13.26       12.49      1.47 o
   7 -10   1       29.28       33.84      2.02 o
   8 -10   1        4.27       -0.57      4.15 o
  -3  -9   1        0.17       -2.72      2.72 o
  -2  -9   1       15.52       15.89      1.68 o
  -1  -9   1       46.03       48.64      2.59 o
   0  -9   1       19.16       12.88      1.06 o
   1  -9   1       16.93       11.95      1.02 o
   2  -9   1        1.93        2.39      0.86 o
   3  -9   1       33.51       35.52      1.71 o
   4  -9   1       19.02       14.80      1.12 o
   5  -9   1        0.04       -0.90      0.90 o
   6  -9   1       12.18       12.34      1.25 o
   7  -9   1        0.13       -0.84      0.84 o
   8  -9   1       24.86       22.92      1.83 o
  -4  -8   1        6.30       -0.80      2.36 o
  -3  -8   1       33.10       28.33      1.85 o
  -2  -8   1        8.60        4.19      0.85 o
  -1  -8   1      192.22      196.89      2.90 o
   0  -8   1        5.84        1.90      0.74 o
   1  -8   1       11.73        9.53      0.74 o
   2  -8   1        3.47        6.26      0.80 o
   3  -8   1        4.28        7.15      0.83 o
   4  -8   1       14.77       15.88      1.04 o
   5  -8   1      209.85      197.33      3.09 o
   6  -8   1        0.52       -0.46      0.89 o
   7  -8   1        8.53        7.01      1.02 o
   8  -8   1        7.91        7.80      1.29 o
   9  -8   1        7.73        8.85      1.86 o
  -5  -7   1        2.11       -3.86      3.86 o
  -4  -7   1       26.73       31.81      2.07 o
  -3  -7   1       37.19       45.65      1.61 o
  -2  -7   1      113.97      119.25      2.24 o
  -1  -7   1       51.92       37.98      1.37 o
   0  -7   1       85.53       82.31      1.48 o
   1  -7   1        0.13       -0.36      0.45 o
   2  -7   1      302.68      324.68      3.56 o
   3  -7   1       70.73       69.92      1.65 o
   4  -7   1       12.56        8.67      0.82 o
   5  -7   1       23.98       31.11      1.18 o
   6  -7   1       48.79       49.24      1.60 o
   7  -7   1        0.77       -0.69      0.69 o
   8  -7   1        4.52        5.13      1.14 o
   9  -7   1        3.47        3.01      1.36 o
  -6  -6   1       32.11       26.47      5.58 o
  -5  -6   1        6.65        6.82      2.40 o
  -4  -6   1      112.39      120.53      2.38 o
  -3  -6   1        0.14       -0.73      0.73 o
  -2  -6   1        1.11       -0.42      0.60 o
  -1  -6   1        9.78       13.46      0.72 o
   0  -6   1        7.03       11.80      0.56 o
   1  -6   1      206.21      226.38      2.40 o
   2  -6   1       92.98       89.82      1.60 o
   3  -6   1      104.66       97.32      1.54 o
   4  -6   1      310.33      316.90      3.26 o
   5  -6   1        1.49       -0.44      0.44 o
   6  -6   1       28.89       28.99      1.20 o
   7  -6   1      104.75      108.18      2.85 o
   8  -6   1        6.30        6.12      1.21 o
   9  -6   1        6.19        8.01      1.87 o
  -6  -5   1       13.57       11.75      3.22 o
  -5  -5   1        0.08       -0.87      0.87 o
  -4  -5   1       15.92       13.79      1.38 o
  -3  -5   1       12.89        7.59      0.90 o
  -2  -5   1        0.29        0.29      0.41 o
  -1  -5   1      167.90      161.62      1.69 o
   0  -5   1      211.43      177.68      1.74 o
   1  -5   1       90.18       65.17      1.07 o
   2  -5   1      285.67      273.30      2.60 o
   3  -5   1        0.02        0.24      0.47 o
   4  -5   1        5.73        5.35      0.74 o
   5  -5   1      441.12      469.08      4.32 o
   6  -5   1      128.94      112.26      1.75 o
   7  -5   1       10.04       13.58      0.93 o
   8  -5   1      120.58      136.77      3.20 o
   9  -5   1        3.46        3.77      1.39 o
  -7  -4   1        0.10       -1.27      1.27 o
  -6  -4   1       22.40       24.10      1.83 o
  -5  -4   1      251.10      260.03      3.37 o
  -4  -4   1      477.38      492.37      4.60 o
  -3  -4   1       27.03       31.07      1.04 o
  -2  -4   1        0.67        4.42      0.54 o
  -1  -4   1      396.50      403.57      3.56 o
   0  -4   1       36.06       32.29      0.69 o
   1  -4   1      125.30      121.43      1.19 o
   2  -4   1       41.23       55.55      0.80 o
   3  -4   1      400.85      396.86      3.26 o
   4  -4   1        4.53        1.15      0.36 o
   5  -4   1      118.70      106.47      1.43 o
   6  -4   1      734.29      708.56      5.23 o
   7  -4   1        0.01       -0.62      0.62 o
   8  -4   1       23.59       20.63      1.28 o
   9  -4   1       42.81       58.08      5.06 o
  -7  -3   1        0.73        1.00      1.02 o
  -6  -3   1       14.97       12.38      1.01 o
  -5  -3   1        3.42        2.16      0.68 o
  -4  -3   1      185.94      206.90      2.49 o
  -3  -3   1      338.63      339.11      3.18 o
  -2  -3   1       23.67       24.02      0.76 o
  -1  -3   1      106.79       83.52      0.95 o
   0  -3   1     2986.45     3091.93     15.04 o
   1  -3   1     1903.42     2006.94      9.77 o
   2  -3   1      202.11      173.55      1.43 o
   3  -3   1      321.52      338.62      2.79 o
   4  -3   1       61.06       41.05      0.79 o
   5  -3   1      142.73      124.52      1.42 o
   6  -3   1      191.47      179.46      2.06 o
   7  -3   1        0.68       -0.59      0.59 o
   8  -3   1       12.76       13.70      1.40 o
   9  -3   1        0.08       -1.04      1.04 o
  -8  -2   1        0.30       -1.24      1.38 o
  -7  -2   1        3.25        5.16      0.87 o
  -6  -2   1       41.68       47.77      2.05 o
  -5  -2   1       78.64       75.63      1.53 o
  -4  -2   1       62.88       57.40      1.21 o
  -3  -2   1     1633.35     1601.44     11.18 o
  -2  -2   1      866.90      877.15      5.25 o
  -1  -2   1      326.72      296.22      1.70 o
   0  -2   1     1566.29     1633.08      8.01 o
   1  -2   1     3408.17     3581.62     18.61 o
   2  -2   1      131.56      132.33      0.96 o
   3  -2   1      358.82      336.47      2.07 o
   4  -2   1      374.66      368.13      2.72 o
   5  -2   1      475.18      466.36      3.59 o
   6  -2   1       74.52       62.38      1.40 o
   7  -2   1       55.85       63.19      2.39 o
   8  -2   1       29.10       29.78      3.62 o
   9  -2   1        2.24       -1.91      2.15 o
  -9  -1   1        4.39        8.16      3.43 o
  -8  -1   1       25.60       25.52      4.59 o
  -7  -1   1       29.32       25.62      1.38 o
  -6  -1   1       80.22       86.04      1.87 o
  -5  -1   1      203.61      218.89      2.50 o
  -4  -1   1       24.89       33.02      0.80 o
  -3  -1   1      494.74      572.11      4.28 o
  -2  -1   1      648.51      759.29      3.66 o
  -1  -1   1     4267.82     4378.21     20.22 o
   0  -1   1      202.72      191.94      5.24 o
   1  -1   1      234.00      238.75      1.34 o
   2  -1   1      871.97      801.25      3.56 o
   3  -1   1     3169.79     3281.72     15.72 o
   4  -1   1        0.03        4.15      0.34 o
   5  -1   1        1.47        0.50      0.38 o
   6  -1   1       46.25       26.82      1.10 o
   7  -1   1       11.48        8.13      0.82 o
   8  -1   1       27.50       21.54      1.60 o
   9  -1   1       32.19       31.50      3.30 o
  -9   0   1        2.85        0.35      6.44 o
  -8   0   1       14.44       12.31      1.24 o
  -7   0   1       24.39       15.38      0.98 o
  -6   0   1       64.96       65.60      1.53 o
  -5   0   1       91.70       89.62      1.29 o
  -4   0   1      759.00      878.76      5.77 o
  -3   0   1     1165.32     1370.01      8.05 o
  -2   0   1        3.07        4.33      0.34 o
  -1   0   1     1154.95     1185.28      8.16 o
   1   0   1      340.18      390.66      1.83 o
   2   0   1        2.17        2.83      0.16 o
   3   0   1       82.84       98.71      0.95 o
   4   0   1      319.78      372.79      3.20 o
   5   0   1       10.84        8.57      0.64 o
   6   0   1        0.37       -0.39      0.55 o
   7   0   1       23.55       14.72      1.36 o
   8   0   1        3.30        3.54      1.27 o
   9   0   1        0.23       -2.58      3.43 o
  -9   1   1        3.76        3.40      1.18 o
  -8   1   1       59.01       65.16      1.93 o
  -7   1   1       44.32       48.28      1.46 o
  -6   1   1       34.16       32.85      1.24 o
  -5   1   1      135.53      111.80      1.58 o
  -4   1   1        0.05        1.67      0.36 o
  -3   1   1      126.82      113.75      1.00 o
  -2   1   1     2620.57     2746.08     12.55 o
  -1   1   1      134.67      152.87      0.95 o
   0   1   1      641.38      729.77      5.45 o
   1   1   1      675.23      724.98      3.60 o
   2   1   1     1879.02     1984.21     10.43 o
   3   1   1       47.38       39.86      0.73 o
   4   1   1        7.43        4.84      0.51 o
   5   1   1       18.72       18.35      0.90 o
   6   1   1       21.57       25.29      1.19 o
   7   1   1        3.10        2.09      0.95 o
   8   1   1        3.32        5.70      1.27 o
  -9   2   1       40.12       49.11      1.93 o
  -8   2   1        0.01       -0.61      0.61 o
  -7   2   1       82.86       80.67      1.79 o
  -6   2   1      161.47      155.32      2.10 o
  -5   2   1       78.61       76.31      1.10 o
  -4   2   1      676.17      695.71      4.81 o
  -3   2   1       12.48       26.65      0.59 o
  -2   2   1     5442.22     5754.17     28.76 o
  -1   2   1     3903.89     3873.22     19.90 o
   0   2   1      607.27      572.12      2.91 o
   1   2   1     2796.58     2757.45     14.11 o
   2   2   1      124.04      172.71      1.40 o
   3   2   1       42.85       56.39      0.90 o
   4   2   1       21.01       17.51      0.85 o
   5   2   1        1.77       -0.27      0.60 o
   6   2   1      115.94      125.41      2.95 o
   7   2   1       24.84       25.97      1.75 o
  -9   3   1        6.08        8.46      1.15 o
  -8   3   1      108.97      109.56      2.22 o
  -7   3   1      206.13      207.93      2.66 o
  -6   3   1      334.83      360.37      3.10 o
  -5   3   1       14.71       21.41      0.69 o
  -4   3   1      399.50      376.32      3.18 o
  -3   3   1     4033.93     4160.36     30.00 o
  -2   3   1        4.64        0.55      0.20 o
  -1   3   1      430.30      385.49      2.30 o
   0   3   1       30.92       46.65      0.60 o
   1   3   1      131.60      153.46      1.28 o
   2   3   1      102.87      116.93      1.28 o
   3   3   1        8.02        9.24      0.60 o
   4   3   1      524.74      532.39      4.91 o
   5   3   1       27.33       29.42      1.22 o
   6   3   1       37.09       37.34      2.09 o
   7   3   1       78.10       98.11      3.35 o
  -9   4   1        2.59        2.57      1.02 o
  -8   4   1       14.69       13.43      1.14 o
  -7   4   1       11.20       10.35      0.81 o
  -6   4   1       67.33       70.29      1.44 o
  -5   4   1      809.06      759.98      5.81 o
  -4   4   1       85.18       81.77      1.25 o
  -3   4   1      700.44      903.59      6.65 o
  -2   4   1     1120.65     1288.76      8.26 o
  -1   4   1       60.44       65.42      0.71 o
   0   4   1      108.25      115.71      1.21 o
   1   4   1      321.06      354.12      2.61 o
   2   4   1       10.81       14.60      0.53 o
   3   4   1       38.91       39.75      1.41 o
   4   4   1      185.58      183.72      3.06 o
   5   4   1       22.85       19.12      1.55 o
   6   4   1        0.55       -0.89      0.89 o
 -10   5   1        0.05       -0.79      1.11 o
  -9   5   1       17.38       15.41      1.35 o
  -8   5   1        3.35        2.86      0.86 o
  -7   5   1       86.23       69.62      1.91 o
  -6   5   1        9.94        7.85      0.67 o
  -5   5   1       44.34       41.45      1.05 o
  -4   5   1      236.46      255.75      2.54 o
  -3   5   1       51.52       60.50      1.14 o
  -2   5   1        2.28        2.14      0.37 o
  -1   5   1       51.38       40.23      0.77 o
   0   5   1      217.28      221.96      2.26 o
   1   5   1        7.09        7.06      0.54 o
   2   5   1      134.91      122.98      1.73 o
   3   5   1      131.27      118.70      2.01 o
   4   5   1        6.04        6.34      0.97 o
   5   5   1        6.77        5.75      1.48 o
   6   5   1        0.52       -0.94      1.59 o
  -9   6   1        2.52        1.36      1.08 o
  -8   6   1       15.88       17.13      1.33 o
  -7   6   1        1.23       -0.50      0.71 o
  -6   6   1        8.11        1.39      0.66 o
  -5   6   1      168.27      165.00      2.38 o
  -4   6   1      235.07      252.38      2.77 o
  -3   6   1      127.18      109.30      1.91 o
  -2   6   1      137.83      144.36      1.75 o
  -1   6   1        3.38        6.70      0.55 o
   0   6   1      380.53      364.54      3.66 o
   1   6   1       94.42       81.78      1.46 o
   2   6   1      117.59      115.87      1.83 o
   3   6   1        0.19        0.03      0.88 o
   4   6   1        1.14        0.50      1.16 o
   5   6   1        5.12        2.36      1.14 o
  -9   7   1        2.28        0.61      1.07 o
  -8   7   1        0.01        0.57      0.94 o
  -7   7   1      114.63      125.56      2.60 o
  -6   7   1      252.68      223.57      3.04 o
  -5   7   1        3.83        2.87      0.63 o
  -4   7   1        7.48        5.00      0.68 o
  -3   7   1      140.73      135.06      2.24 o
  -2   7   1     1184.39     1120.25      7.91 o
  -1   7   1       12.46        9.30      0.74 o
   0   7   1       78.37       77.91      1.54 o
   1   7   1       46.10       52.67      1.37 o
   2   7   1       15.20       19.47      1.46 o
   3   7   1        3.17        3.79      1.12 o
   4   7   1        1.16       -0.52      1.15 o
  -8   8   1       13.99       12.45      1.27 o
  -7   8   1        1.44       -0.35      0.78 o
  -6   8   1       10.22        8.89      1.00 o
  -5   8   1        0.52        0.11      0.60 o
  -4   8   1       36.69       26.60      1.26 o
  -3   8   1       25.78       22.85      1.28 o
  -2   8   1        0.04       -0.54      0.54 o
  -1   8   1      288.45      312.96      3.32 o
   0   8   1       11.95       11.96      0.95 o
   1   8   1        5.36        1.46      0.99 o
   2   8   1        2.36        1.25      0.89 o
   3   8   1        2.13        1.67      1.11 o
   4   8   1        0.35        1.29      3.58 o
  -8   9   1       30.12       31.49      2.48 o
  -7   9   1        5.06        3.13      1.05 o
  -6   9   1        3.27        3.09      0.98 o
  -5   9   1        0.97        0.78      0.66 o
  -4   9   1       47.72       51.62      1.90 o
  -3   9   1       78.75       81.28      1.98 o
  -2   9   1        4.38        3.73      0.77 o
  -1   9   1        8.85        8.97      1.35 o
   0   9   1        0.01       -0.95      0.95 o
   1   9   1        0.05       -1.11      1.11 o
   2   9   1        0.47       -0.06      1.11 o
  -7  10   1        0.77        1.29      1.32 o
  -6  10   1        1.96        0.75      1.06 o
  -5  10   1       13.70       16.42      1.45 o
  -4  10   1        2.39        1.61      1.01 o
  -3  10   1        1.45        0.21      1.05 o
  -2  10   1        4.83        4.63      1.32 o
  -1  10   1        5.88       10.69      1.60 o
   0  10   1        0.35        0.29      1.52 o
  -5  11   1       17.40       21.32      3.86 o
  -1  11   1       16.72       13.02      3.29 o
  -6  12   1        1.43        3.58      3.29 o
   4 -12   2        8.59        6.30      2.12 o
  -1 -11   2        0.00       -0.72      2.72 o
   0 -11   2        2.44        3.72      2.72 o
   1 -11   2        1.78       -0.97      1.34 o
   2 -11   2        4.91        2.95      1.24 o
   3 -11   2        1.15        0.58      1.09 o
   4 -11   2       18.15       19.64      1.64 o
   5 -11   2       10.44        8.82      1.40 o
   6 -11   2        4.18        0.47      1.77 o
  -2 -10   2        3.78        5.15      3.15 o
  -1 -10   2        8.73        6.92      1.57 o
   0 -10   2       12.94       10.60      1.17 o
   1 -10   2        0.00       -0.44      0.91 o
   2 -10   2       26.55       36.89      1.96 o
   3 -10   2       38.68       47.37      2.17 o
   4 -10   2       11.70       10.93      1.28 o
   5 -10   2        1.13        0.93      1.13 o
   6 -10   2        0.67       -0.60      0.91 o
   7 -10   2       14.55       12.89      1.64 o
  -3  -9   2        7.91        7.75      1.66 o
  -2  -9   2        1.25        0.03      1.25 o
  -1  -9   2       61.59       73.66      2.19 o
   0  -9   2        0.88        1.83      0.77 o
   1  -9   2        0.46        3.48      0.94 o
   2  -9   2      260.97      293.82      4.05 o
   3  -9   2       14.65       13.13      1.11 o
   4  -9   2       20.25       21.44      1.40 o
   5  -9   2        9.20        5.18      0.99 o
   6  -9   2        3.43        2.24      0.89 o
   7  -9   2       39.53       38.76      1.97 o
   8  -9   2       23.81       26.64      5.47 o
  -5  -8   2        0.01       -3.01      3.01 o
  -4  -8   2        5.35        4.49      1.92 o
  -3  -8   2       10.16       11.02      1.11 o
  -2  -8   2        2.11       -0.17      0.72 o
  -1  -8   2       81.81       93.65      2.05 o
   0  -8   2      117.12      132.84      2.30 o
   1  -8   2      473.39      472.26      6.82 o
   2  -8   2      327.24      368.20      4.08 o
   3  -8   2       48.32       41.41      1.48 o
   4  -8   2        5.11        6.18      0.78 o
   5  -8   2      377.88      358.57      4.99 o
   6  -8   2        0.02       -0.33      0.89 o
   7  -8   2        1.33        0.31      0.84 o
   8  -8   2        1.81        1.09      1.18 o
  -5  -7   2       14.12        9.82      2.15 o
  -4  -7   2       25.69       31.99      2.26 o
  -3  -7   2       50.98       54.29      1.76 o
  -2  -7   2      120.66      122.15      3.71 o
  -1  -7   2      160.65      148.59      2.34 o
   0  -7   2       27.10       34.69      1.07 o
   1  -7   2       45.18       54.20      1.13 o
   2  -7   2       15.38       12.71      0.78 o
   3  -7   2       84.73       81.62      1.66 o
   4  -7   2        0.04       -0.01      0.51 o
   5  -7   2        0.33        1.00      0.67 o
   6  -7   2       33.07       33.72      1.46 o
   7  -7   2       46.97       50.76      1.93 o
   8  -7   2       16.52       14.41      1.25 o
  -6  -6   2       17.33       19.15      3.40 o
  -5  -6   2        4.55        3.85      1.26 o
  -4  -6   2       61.01       56.38      1.84 o
  -3  -6   2       67.73       63.85      1.74 o
  -2  -6   2        0.13       -0.63      0.63 o
  -1  -6   2       53.53       44.06      0.96 o
   0  -6   2       93.95      106.27      1.38 o
   1  -6   2        0.02       -0.18      0.36 o
   2  -6   2        0.56        0.48      0.44 o
   3  -6   2       50.51       51.74      1.24 o
   4  -6   2        4.02        4.84      0.56 o
   5  -6   2       94.90       83.93      1.76 o
   6  -6   2       90.50       72.83      1.51 o
   7  -6   2       30.35       41.01      2.10 o
   8  -6   2        0.04       -0.09      0.87 o
  -6  -5   2        4.64        3.00      1.86 o
  -5  -5   2       11.06       12.42      1.21 o
  -4  -5   2       58.80       60.04      1.88 o
  -3  -5   2       10.73       10.71      0.96 o
  -2  -5   2       74.33       86.11      1.53 o
  -1  -5   2        0.44        1.95      0.72 o
   0  -5   2        0.12        0.10      0.34 o
   1  -5   2        0.00       -0.33      0.33 o
   2  -5   2      149.99      192.38      2.11 o
   3  -5   2      725.51      721.58      6.06 o
   4  -5   2      341.35      312.17      3.08 o
   5  -5   2       41.19       44.13      1.10 o
   6  -5   2      554.28      559.77      4.66 o
   7  -5   2        4.81        2.20      0.75 o
   8  -5   2       26.43       21.79      1.27 o
  -7  -4   2        9.54        9.46      1.60 o
  -6  -4   2       55.83       60.65      2.23 o
  -5  -4   2      253.29      257.26      3.67 o
  -4  -4   2      436.96      435.07      4.47 o
  -3  -4   2      312.79      328.33      3.71 o
  -2  -4   2       10.46       10.67      0.72 o
  -1  -4   2       54.09       70.08      1.11 o
   0  -4   2      196.22      204.80      2.14 o
   1  -4   2      380.10      320.73      2.96 o
   2  -4   2     2678.91     2686.85     18.19 o
   3  -4   2      420.58      392.65      3.19 o
   4  -4   2      512.16      506.79      4.27 o
   5  -4   2       34.49       38.11      0.92 o
   6  -4   2      589.82      555.82      4.58 o
   7  -4   2        7.85        8.83      0.93 o
   8  -4   2       30.68       32.04      2.00 o
   9  -4   2       60.42       72.41      5.87 o
  -8  -3   2        3.04       -3.01      3.01 o
  -7  -3   2       25.51       24.82      2.08 o
  -6  -3   2       22.64       19.23      1.61 o
  -5  -3   2       39.96       50.70      1.48 o
  -4  -3   2      253.83      271.40      2.94 o
  -3  -3   2       14.66       11.06      0.68 o
  -2  -3   2      249.41      243.55      2.38 o
  -1  -3   2      258.51      228.11      2.36 o
   0  -3   2     3343.17     3260.86     16.25 o
   1  -3   2     1040.81     1036.41      5.23 o
   2  -3   2       45.88       34.80      0.53 o
   3  -3   2      115.76      124.71      1.41 o
   4  -3   2       63.23       54.27      0.82 o
   5  -3   2       45.48       37.72      0.84 o
   6  -3   2      115.80      111.40      1.59 o
   7  -3   2       45.73       52.49      1.64 o
   8  -3   2       89.11       97.33      2.96 o
   9  -3   2        1.28       -2.02      2.02 o
  -8  -2   2        8.95        8.77      1.35 o
  -7  -2   2       15.96       17.17      1.19 o
  -6  -2   2       38.85       39.04      1.42 o
  -5  -2   2        0.17       -0.53      0.53 o
  -4  -2   2       15.32       16.54      0.76 o
  -3  -2   2      497.04      550.62      4.26 o
  -2  -2   2       44.47       34.43      0.70 o
  -1  -2   2       12.68        6.57      0.28 o
   0  -2   2      586.36      626.33      3.16 o
   1  -2   2      184.88      230.16      1.61 o
   2  -2   2       26.74       23.52      0.38 o
   3  -2   2       59.00       46.59      0.61 o
   4  -2   2       50.72       48.68      0.81 o
   5  -2   2      275.37      300.85      2.63 o
   6  -2   2      101.25       90.98      1.48 o
   7  -2   2        3.68        3.45      0.74 o
   8  -2   2        7.44        4.10      1.24 o
   9  -2   2        2.48       -2.00      2.58 o
  -9  -1   2        9.80       12.38      5.94 o
  -8  -1   2       25.71       25.84      1.59 o
  -7  -1   2        0.00       -1.03      1.03 o
  -6  -1   2       29.73       17.82      0.96 o
  -5  -1   2        0.12       -0.17      0.41 o
  -4  -1   2      112.86      126.95      1.45 o
  -3  -1   2      661.45      710.46      5.12 o
  -2  -1   2      898.32      909.56      4.32 o
  -1  -1   2     4316.50     4434.40     21.24 o
   0  -1   2        0.60        0.57      0.33 o
   1  -1   2      149.12      166.94      0.97 o
   2  -1   2      824.74      911.07      4.33 o
   3  -1   2     2019.20     2207.99     11.57 o
   4  -1   2       40.70       53.67      0.77 o
   5  -1   2        0.03       -0.38      0.38 o
   6  -1   2        1.47       -0.52      0.52 o
   7  -1   2      207.59      202.06      3.86 o
   8  -1   2        0.06       -1.37      1.49 o
  -9   0   2        1.46       -0.33      4.36 o
  -8   0   2        4.39        4.36      1.18 o
  -7   0   2      185.61      158.42      2.40 o
  -6   0   2      116.54      103.11      1.86 o
  -5   0   2      271.71      260.15      2.37 o
  -4   0   2     1522.43     1558.87      9.59 o
  -3   0   2       34.30       22.88      0.45 o
  -2   0   2     3518.67     3493.71     16.05 o
  -1   0   2      351.74      362.69      1.65 o
   0   0   2       31.83       34.94      0.64 o
   1   0   2      106.79      115.77      0.87 o
   2   0   2      100.95      106.72      0.75 o
   3   0   2       18.76       14.26      0.44 o
   4   0   2      832.30      821.45      5.56 o
   5   0   2      117.40      119.33      1.87 o
   6   0   2       79.38       67.13      1.65 o
   7   0   2       10.56        3.38      1.16 o
   8   0   2        0.41       -1.07      1.07 o
  -9   1   2       20.38       18.99      1.39 o
  -8   1   2       62.08       65.37      1.97 o
  -7   1   2       39.97       33.59      1.43 o
  -6   1   2       63.44       70.83      1.49 o
  -5   1   2      152.76      156.12      1.96 o
  -4   1   2      827.70      840.81      6.05 o
  -3   1   2       50.17       53.21      0.72 o
  -2   1   2      367.40      395.06      2.02 o
  -1   1   2      343.59      336.70      1.91 o
   0   1   2      292.42      329.43      1.91 o
   1   1   2     2059.39     2219.45     10.42 o
   2   1   2      746.44      647.18      3.73 o
   3   1   2        1.13       -0.23      0.23 o
   4   1   2      317.68      304.52      3.09 o
   5   1   2        4.12        5.41      0.70 o
   6   1   2        7.10        6.71      1.06 o
   7   1   2        5.17        3.56      1.17 o
   8   1   2        1.11        1.07      1.50 o
  -9   2   2       27.61       31.95      2.53 o
  -8   2   2        0.04       -0.74      0.81 o
  -7   2   2       58.48       55.25      1.56 o
  -6   2   2      196.23      195.09      2.40 o
  -5   2   2       42.47       37.07      0.76 o
  -4   2   2      471.23      472.97      3.39 o
  -3   2   2      168.91      199.55      1.83 o
  -2   2   2       10.50       14.61      0.37 o
  -1   2   2      638.12      612.45      3.00 o
   0   2   2      640.42      696.80      3.43 o
   1   2   2       60.35       54.48      0.63 o
   2   2   2      323.66      336.12      2.23 o
   3   2   2       13.91       11.58      0.50 o
   4   2   2      227.89      227.30      2.63 o
   5   2   2        0.33       -0.22      0.57 o
   6   2   2      100.74      103.20      3.64 o
   7   2   2        1.27       -0.09      1.41 o
 -10   3   2       31.92       57.35      6.94 o
  -9   3   2        4.87        3.72      1.06 o
  -8   3   2       36.97       37.26      1.68 o
  -7   3   2      362.22      368.24      3.75 o
  -6   3   2      907.73      876.99      6.75 o
  -5   3   2       37.54       42.44      1.05 o
  -4   3   2     1019.75     1023.25      7.19 o
  -3   3   2       18.46       14.34      0.62 o
  -2   3   2      317.23      309.62      2.08 o
  -1   3   2        0.05       -0.01      0.16 o
   0   3   2      218.18      221.44      1.48 o
   1   3   2      749.79      780.82      4.61 o
   2   3   2       51.01       38.67      0.69 o
   3   3   2      208.37      199.36      1.81 o
   4   3   2      580.67      569.86      4.94 o
   5   3   2       84.57       80.16      2.22 o
   6   3   2        2.48        0.71      1.03 o
   7   3   2      116.82      136.46      3.63 o
 -10   4   2        6.68        9.88      1.91 o
  -9   4   2       14.13       15.69      1.39 o
  -8   4   2        4.79        0.89      1.10 o
  -7   4   2        0.87       -0.10      0.57 o
  -6   4   2     1193.63     1168.86      8.57 o
  -5   4   2       11.57       16.21      0.74 o
  -4   4   2       16.66       25.87      0.75 o
  -3   4   2        0.04        0.60      0.29 o
  -2   4   2      320.46      305.68      2.12 o
  -1   4   2     1568.43     1556.36      8.32 o
   0   4   2      325.43      306.26      2.29 o
   1   4   2        1.57        5.23      0.38 o
   2   4   2       84.20       89.00      1.11 o
   3   4   2        7.03        4.89      0.57 o
   4   4   2        4.22        4.39      1.25 o
   5   4   2      129.32      134.25      3.96 o
   6   4   2       50.28       54.92      3.12 o
  -9   5   2       14.89       19.16      1.42 o
  -8   5   2       30.34       25.59      1.41 o
  -7   5   2        0.60        4.03      0.66 o
  -6   5   2        4.55        1.10      0.62 o
  -5   5   2      159.61      179.79      2.11 o
  -4   5   2       59.99       53.86      1.09 o
  -3   5   2      315.94      303.91      2.87 o
  -2   5   2      774.45      784.25      5.35 o
  -1   5   2       42.18       36.18      0.76 o
   0   5   2      153.41      155.55      1.82 o
   1   5   2        4.98        2.11      0.66 o
   2   5   2       37.90       38.14      1.07 o
   3   5   2      174.19      176.94      2.83 o
   4   5   2       56.32       61.09      2.27 o
   5   5   2       34.48       40.50      2.48 o
  -9   6   2        1.87        0.51      0.92 o
  -8   6   2       11.23        9.43      1.04 o
  -7   6   2       19.44       18.27      1.21 o
  -6   6   2        0.04        2.06      0.67 o
  -5   6   2       88.18       63.26      1.57 o
  -4   6   2      392.90      368.81      3.96 o
  -3   6   2       52.83       51.58      1.12 o
  -2   6   2        6.16        5.67      0.50 o
  -1   6   2        6.48        2.98      0.55 o
   0   6   2       11.85       16.38      0.77 o
   1   6   2      104.58      101.07      1.66 o
   2   6   2       74.57       82.51      1.95 o
   3   6   2       23.38       27.69      1.66 o
   4   6   2        1.06       -0.92      0.92 o
   5   6   2       33.08       43.48      2.30 o
  -9   7   2       19.38       22.65      1.61 o
  -8   7   2       17.68       13.61      1.14 o
  -7   7   2       10.64        7.74      0.97 o
  -6   7   2      106.47       86.68      1.98 o
  -5   7   2       23.86       13.18      0.89 o
  -4   7   2        5.83        3.85      0.69 o
  -3   7   2      112.07      110.44      1.96 o
  -2   7   2      117.44      131.76      1.96 o
  -1   7   2       48.20       48.02      1.29 o
   0   7   2       88.77       87.47      1.63 o
   1   7   2        1.66        2.84      0.80 o
   2   7   2       75.86       77.74      2.41 o
   3   7   2        0.06       -0.97      0.97 o
   4   7   2        4.70        4.36      1.29 o
  -8   8   2       16.63       13.74      1.26 o
  -7   8   2       19.26       21.44      1.36 o
  -6   8   2       40.86       52.74      1.86 o
  -5   8   2       53.89       57.67      1.69 o
  -4   8   2        0.14        0.52      0.69 o
  -3   8   2        4.97        6.33      0.83 o
  -2   8   2        0.03       -0.58      0.58 o
  -1   8   2       68.26       58.06      1.78 o
   0   8   2       38.23       32.95      1.56 o
   1   8   2        6.78        3.70      1.15 o
   2   8   2        3.11        1.77      1.10 o
   3   8   2        7.24        7.70      1.80 o
  -8   9   2       57.55       76.97      3.54 o
  -7   9   2        1.69        3.95      1.16 o
  -6   9   2        2.37        2.49      0.89 o
  -5   9   2        4.14        4.86      0.86 o
  -4   9   2       10.63        5.32      0.87 o
  -3   9   2       15.58       10.49      1.24 o
  -2   9   2        1.20        0.90      0.85 o
  -1   9   2       17.68       16.86      1.96 o
   0   9   2        1.57       -0.01      1.36 o
   1   9   2       18.34       16.51      1.57 o
   2   9   2        4.43        6.47      2.27 o
  -5  10   2        7.01        5.03      1.26 o
  -4  10   2        0.23        0.04      0.93 o
  -3  10   2        7.36        9.14      1.36 o
  -2  10   2       10.15       12.56      1.65 o
  -1  10   2        9.07       10.94      1.64 o
  -6  11   2       16.72       21.75      4.29 o
  -5  11   2       17.40       23.18      4.15 o
  -4  11   2       27.56       30.91      4.44 o
  -2  11   2       22.35       20.46      3.86 o
   2 -12   3        4.30       -1.77      1.77 o
   3 -12   3        0.69       -0.36      1.82 o
   4 -12   3        0.16       -1.26      1.26 o
  -1 -11   3        0.83        0.14      2.00 o
   0 -11   3        3.97        3.65      1.92 o
   1 -11   3       19.09       15.57      1.43 o
   2 -11   3        3.70        3.09      1.21 o
   3 -11   3       10.29        8.06      1.34 o
   4 -11   3        7.82       10.34      1.40 o
   5 -11   3       14.66       12.96      1.35 o
   6 -11   3        9.23       11.84      1.71 o
  -2 -10   3        4.16        1.72      3.01 o
  -1 -10   3       10.82        7.42      1.21 o
   0 -10   3        0.00       -0.85      0.85 o
   1 -10   3       17.37       15.29      1.44 o
   2 -10   3       56.37       68.25      2.40 o
   3 -10   3        1.97        0.12      0.86 o
   4 -10   3       18.19       17.60      1.52 o
   5 -10   3       12.59       14.10      1.41 o
   6 -10   3        1.54        0.82      0.93 o
   7 -10   3        0.03       -1.65      2.15 o
   8 -10   3        6.20        3.43      2.00 o
  -3  -9   3        0.20       -0.69      1.23 o
  -2  -9   3       32.39       27.74      2.63 o
  -1  -9   3       44.85       41.60      1.85 o
   0  -9   3       50.45       50.39      1.90 o
   1  -9   3      161.84      167.28      3.45 o
   2  -9   3      177.59      172.33      3.19 o
   3  -9   3       55.80       54.61      1.82 o
   4  -9   3        0.13       -0.71      0.71 o
   5  -9   3        0.43       -0.49      1.10 o
   6  -9   3       15.63       11.29      1.84 o
   7  -9   3       33.37       42.17      3.02 o
   8  -9   3        3.19        1.75      3.09 o
  -5  -8   3        2.45       -3.86      3.86 o
  -4  -8   3        2.37        1.89      1.13 o
  -3  -8   3       14.74       14.61      1.14 o
  -2  -8   3       33.27       28.00      1.72 o
  -1  -8   3       16.19       18.02      1.12 o
   0  -8   3        2.01        1.92      0.79 o
   1  -8   3      422.49      446.17      7.55 o
   2  -8   3      185.37      175.61      2.60 o
   3  -8   3       98.59       96.42      1.92 o
   4  -8   3       22.11       17.29      1.22 o
   5  -8   3       16.26       18.62      1.25 o
   6  -8   3        0.04       -0.86      0.86 o
   7  -8   3        2.90        0.22      0.90 o
   8  -8   3       10.09       10.14      1.43 o
  -5  -7   3       31.91       34.58      2.65 o
  -4  -7   3        4.51        2.12      0.93 o
  -3  -7   3       20.55       16.74      1.23 o
  -2  -7   3       19.79       21.29      1.19 o
  -1  -7   3       22.01       26.88      1.04 o
   0  -7   3       78.66       83.49      1.51 o
   1  -7   3       67.57       71.64      1.42 o
   2  -7   3       82.61       85.49      1.69 o
   3  -7   3      206.93      197.86      2.60 o
   4  -7   3        0.35       -0.50      0.50 o
   5  -7   3        4.90        3.16      0.65 o
   6  -7   3       31.64       24.52      1.37 o
   7  -7   3       33.94       25.99      1.30 o
   8  -7   3       10.76        6.71      2.84 o
  -6  -6   3        1.56        0.57      1.72 o
  -5  -6   3        2.49        3.55      1.03 o
  -4  -6   3        3.01        0.34      1.09 o
  -3  -6   3        2.22        1.50      0.75 o
  -2  -6   3      205.46      198.17      2.84 o
  -1  -6   3      288.28      312.63      3.37 o
   0  -6   3      239.42      219.48      2.37 o
   1  -6   3      189.04      173.63      2.09 o
   2  -6   3        2.83        0.95      0.40 o
   3  -6   3      351.90      377.77      3.56 o
   4  -6   3        5.28        4.81      0.43 o
   5  -6   3      110.24       88.79      1.82 o
   6  -6   3       71.34       67.82      1.72 o
   7  -6   3       60.05       63.63      1.67 o
   8  -6   3       23.31       27.61      2.89 o
  -6  -5   3        0.87       -0.80      0.89 o
  -5  -5   3       11.41        9.70      1.09 o
  -4  -5   3        8.91       10.84      1.15 o
  -3  -5   3      334.81      335.32      4.81 o
  -2  -5   3      301.80      300.79      3.26 o
  -1  -5   3      241.55      284.65      3.00 o
   0  -5   3       51.58       54.95      1.09 o
   1  -5   3      195.03      210.68      2.53 o
   2  -5   3      105.08      140.50      1.82 o
   3  -5   3     1069.86     1068.33      7.93 o
   4  -5   3       36.38       29.25      1.00 o
   5  -5   3      154.30      169.41      2.21 o
   6  -5   3      362.28      380.90      3.58 o
   7  -5   3        0.22        1.39      0.57 o
   8  -5   3       14.75       11.57      1.69 o
   9  -5   3       44.76       52.23      5.29 o
  -7  -4   3       21.99       23.12      1.73 o
  -6  -4   3        7.20        5.27      1.19 o
  -5  -4   3      143.66      144.06      2.49 o
  -4  -4   3        3.56        7.10      1.35 o
  -3  -4   3        6.34        5.15      0.64 o
  -2  -4   3       68.68       62.55      1.69 o
  -1  -4   3      387.61      471.40      4.11 o
   0  -4   3      600.77      634.22      4.82 o
   1  -4   3        8.31        3.89      0.39 o
   2  -4   3      200.73      190.41      2.45 o
   3  -4   3       11.16        8.70      0.47 o
   4  -4   3      316.14      307.86      2.90 o
   5  -4   3       12.65        8.35      0.59 o
   6  -4   3      271.03      282.97      2.93 o
   7  -4   3        8.73        8.26      0.77 o
   8  -4   3        3.88        2.32      1.32 o
   9  -4   3       29.59       25.90      3.86 o
  -8  -3   3        3.97        2.72      2.15 o
  -7  -3   3        8.05        8.37      1.00 o
  -6  -3   3       11.47       16.10      1.48 o
  -5  -3   3       12.32        9.78      0.80 o
  -4  -3   3      135.99      138.12      2.05 o
  -3  -3   3      218.04      212.72      2.37 o
  -2  -3   3      120.06      148.94      1.77 o
  -1  -3   3      396.16      402.95      4.36 o
   0  -3   3      101.43      106.89      1.00 o
   1  -3   3        2.11        2.03      0.23 o
   2  -3   3       59.35       43.00      0.60 o
   3  -3   3      222.75      188.44      1.56 o
   4  -3   3      100.50       97.10      1.24 o
   5  -3   3       13.53       18.48      0.75 o
   6  -3   3       22.98       21.71      1.04 o
   7  -3   3       10.70       10.94      0.94 o
   8  -3   3       51.26       48.52      2.50 o
   9  -3   3        0.14       -2.29      2.43 o
  -8  -2   3       17.74       14.90      1.86 o
  -7  -2   3       17.09       15.52      1.30 o
  -6  -2   3        1.07       -0.58      0.58 o
  -5  -2   3       82.25       79.39      1.55 o
  -4  -2   3      439.03      443.47      3.84 o
  -3  -2   3        3.10        4.36      0.40 o
  -2  -2   3      450.92      518.16      3.87 o
  -1  -2   3       46.57       80.71      0.70 o
   0  -2   3     2988.58     3075.18     16.09 o
   1  -2   3     5635.76     5677.17     30.85 o
   2  -2   3      153.88      154.97      1.15 o
   3  -2   3      365.61      378.76      2.53 o
   4  -2   3       35.81       28.34      0.64 o
   5  -2   3        4.62        3.17      0.50 o
   6  -2   3       33.77       30.30      1.07 o
   7  -2   3        8.52        5.64      1.26 o
   8  -2   3        3.24        4.11      1.34 o
  -9  -1   3       12.08       36.78      5.87 o
  -8  -1   3       10.24        7.55      1.50 o
  -7  -1   3       26.18       28.90      1.67 o
  -6  -1   3      185.80      198.32      2.61 o
  -5  -1   3       29.12       36.78      0.87 o
  -4  -1   3       25.18       33.65      1.11 o
  -3  -1   3      353.95      372.75      3.06 o
  -2  -1   3     1832.53     1891.66      9.79 o
  -1  -1   3    13215.94    12737.59     97.41 o
   0  -1   3     3478.38     3771.57     20.16 o
   1  -1   3     2579.36     2525.88     19.51 o
   2  -1   3      370.55      328.26      1.84 o
   3  -1   3      573.71      627.11      3.81 o
   4  -1   3        0.13        0.37      0.30 o
   5  -1   3       30.90       31.47      0.97 o
   6  -1   3       43.17       45.27      1.39 o
   7  -1   3      202.99      206.14      3.95 o
   8  -1   3        8.71        9.65      2.48 o
  -9   0   3        0.14       -0.98      0.98 o
  -8   0   3       15.29       24.69      1.76 o
  -7   0   3      132.45      125.93      2.22 o
  -6   0   3       22.48       15.14      0.84 o
  -5   0   3      141.48      147.73      1.95 o
  -4   0   3      446.37      469.68      3.81 o
  -3   0   3        0.38        1.19      0.27 o
  -2   0   3       21.77       25.09      0.33 o
  -1   0   3      548.63      537.64      2.49 o
   0   0   3       65.34       56.58      0.79 o
   1   0   3      464.01      485.29      2.40 o
   2   0   3       68.73       59.24      0.63 o
   3   0   3       50.43       43.01      0.67 o
   4   0   3      333.40      332.09      2.72 o
   5   0   3       80.16       74.80      2.42 o
   6   0   3       22.53       18.92      1.37 o
   7   0   3        1.82        2.30      1.11 o
   8   0   3       21.69       23.16      1.74 o
  -9   1   3       19.16       23.65      1.86 o
  -8   1   3        0.65        0.31      0.73 o
  -7   1   3       10.39        6.63      0.93 o
  -6   1   3        4.67        5.45      0.65 o
  -5   1   3       22.79       23.17      0.89 o
  -4   1   3      154.58      159.04      1.65 o
  -3   1   3      317.32      308.84      1.93 o
  -2   1   3       75.39       56.77      0.50 o
  -1   1   3      113.04      117.79      0.77 o
   0   1   3      119.36       99.21      0.80 o
   1   1   3       47.72       51.25      0.52 o
   2   1   3       56.43       67.87      0.71 o
   3   1   3       75.29       81.46      1.00 o
   4   1   3      105.77       98.57      1.29 o
   5   1   3       18.77       16.10      0.96 o
   6   1   3      134.46      151.59      3.02 o
   7   1   3        5.70        7.85      1.19 o
 -10   2   3       26.00       34.81      5.72 o
  -9   2   3        1.60        1.74      0.90 o
  -8   2   3        0.75       -0.84      0.84 o
  -7   2   3       22.42       20.81      1.03 o
  -6   2   3        2.25        0.95      0.53 o
  -5   2   3      213.86      218.38      2.61 o
  -4   2   3      298.78      288.57      2.61 o
  -3   2   3        4.11       -0.19      0.19 o
  -2   2   3      199.37      172.69      1.40 o
  -1   2   3     1364.66     1444.63      7.07 o
   0   2   3     1013.31     1038.55      5.35 o
   1   2   3       71.10       66.78      0.71 o
   2   2   3      408.28      381.36      2.64 o
   3   2   3        6.99        7.43      0.42 o
   4   2   3      816.07      813.32      6.40 o
   5   2   3       27.50       27.92      1.56 o
   6   2   3       10.83        6.54      1.14 o
   7   2   3        9.12        7.68      1.37 o
 -10   3   3       45.01       56.67      5.15 o
  -9   3   3       23.93       24.40      1.59 o
  -8   3   3        0.01       -0.12      0.82 o
  -7   3   3      248.84      269.44      3.69 o
  -6   3   3       16.39       16.57      1.19 o
  -5   3   3      339.97      335.51      3.11 o
  -4   3   3       46.07       35.80      0.78 o
  -3   3   3     1645.70     1627.79     11.50 o
  -2   3   3      156.69      192.83      1.51 o
  -1   3   3      257.30      244.50      1.66 o
   0   3   3      586.05      580.15      3.63 o
   1   3   3       57.43       33.11      0.58 o
   2   3   3      900.47      917.82      5.49 o
   3   3   3      456.36      449.68      5.21 o
   4   3   3      210.01      208.14      3.21 o
   5   3   3       51.84       51.77      2.42 o
   6   3   3        0.04       -0.97      0.97 o
  -9   4   3       16.95       20.07      1.52 o
  -8   4   3        8.45        7.47      0.92 o
  -7   4   3       22.91       19.43      1.06 o
  -6   4   3      128.06      118.73      1.82 o
  -5   4   3        2.58        5.23      0.59 o
  -4   4   3       44.71       55.37      1.17 o
  -3   4   3       65.18       69.35      1.28 o
  -2   4   3        1.26        0.34      0.22 o
  -1   4   3      187.69      184.81      1.54 o
   0   4   3      494.11      547.68      3.35 o
   1   4   3      153.87      167.00      1.49 o
   2   4   3       68.64       69.66      1.10 o
   3   4   3        0.82       -0.65      0.65 o
   4   4   3        3.14        2.14      1.24 o
   5   4   3       22.13       24.33      2.46 o
   6   4   3       33.20       36.95      2.91 o
  -9   5   3       15.88       14.93      1.31 o
  -8   5   3        3.85        2.64      0.89 o
  -7   5   3       20.21       18.83      1.09 o
  -6   5   3      235.64      228.75      2.97 o
  -5   5   3        4.28        2.02      0.56 o
  -4   5   3       31.94       40.43      1.10 o
  -3   5   3        7.88        8.37      0.46 o
  -2   5   3      270.97      266.67      2.28 o
  -1   5   3      240.17      239.28      1.95 o
   0   5   3       61.18       49.83      1.00 o
   1   5   3        7.46        8.51      0.62 o
   2   5   3        8.98        8.93      0.92 o
   3   5   3        7.85        9.77      1.00 o
   4   5   3        7.26        2.08      1.06 o
   5   5   3       20.67       18.25      1.50 o
  -9   6   3        0.20       -0.50      1.09 o
  -8   6   3      109.22      130.53      2.76 o
  -7   6   3       39.30       44.60      1.63 o
  -6   6   3        1.89        4.22      0.68 o
  -5   6   3        2.69        4.26      0.68 o
  -4   6   3       42.27       35.49      1.20 o
  -3   6   3      344.54      333.97      3.58 o
  -2   6   3        2.64        6.12      0.54 o
  -1   6   3        0.82       -0.47      0.47 o
   0   6   3      209.02      192.00      2.29 o
   1   6   3       41.84       31.04      1.41 o
   2   6   3       63.66       61.57      1.83 o
   3   6   3        7.52        3.48      0.94 o
   4   6   3        2.31       -0.52      0.93 o
  -9   7   3       88.93      107.44      5.83 o
  -8   7   3        5.26        5.71      1.05 o
  -7   7   3        0.12        0.47      0.85 o
  -6   7   3       34.31       34.19      1.44 o
  -5   7   3        4.36        1.60      0.59 o
  -4   7   3      195.93      190.46      2.78 o
  -3   7   3       39.15       43.79      1.39 o
  -2   7   3      130.08      139.75      2.02 o
  -1   7   3        1.00        0.48      0.65 o
   0   7   3        3.43        7.30      0.91 o
   1   7   3       26.31       28.23      1.45 o
   2   7   3      128.21      116.13      2.90 o
   3   7   3        1.57        0.42      1.08 o
  -9   8   3        1.48        0.14      2.00 o
  -8   8   3        3.59        4.52      1.12 o
  -7   8   3        5.31        6.45      1.02 o
  -6   8   3       75.81       77.67      1.95 o
  -5   8   3       62.68       67.91      1.89 o
  -4   8   3        1.41        2.53      0.78 o
  -3   8   3        2.21       -0.85      0.87 o
  -2   8   3       21.62       33.23      2.31 o
  -1   8   3        0.40        0.35      1.03 o
   0   8   3       27.32       23.10      1.71 o
   1   8   3        1.85        2.21      0.99 o
   2   8   3        6.26        7.54      1.49 o
   3   8   3       17.91       31.11      8.59 o
  -7   9   3        6.00        0.43      2.00 o
  -6   9   3        0.82       -0.72      1.15 o
  -5   9   3        1.23        1.33      0.83 o
  -4   9   3        4.45        4.10      1.07 o
  -3   9   3        0.35       -0.73      0.94 o
  -2   9   3       15.61       13.59      1.28 o
  -1   9   3       37.32       49.31      2.24 o
   0   9   3        5.09        6.36      1.67 o
   1   9   3        2.73        0.21      1.32 o
   2   9   3       26.19       41.43      9.16 o
  -6  10   3       14.51       13.16      3.29 o
  -5  10   3        0.31        2.72      1.41 o
  -4  10   3        8.53        8.13      1.36 o
  -3  10   3       13.21       14.32      1.76 o
  -2  10   3        3.76        2.64      1.34 o
  -1  10   3        0.52        2.00      2.43 o
  -7  11   3       10.73       17.74      4.15 o
  -6  11   3        1.78        4.58      3.29 o
  -5  11   3        0.86        3.15      3.01 o
  -4  11   3        0.00       -1.29      2.58 o
  -3  11   3        0.00       -1.14      2.43 o
   1 -12   4        1.31       -1.77      1.77 o
   2 -12   4        3.64        3.66      1.57 o
   3 -12   4       25.81       27.23      2.83 o
  -1 -11   4        2.48        2.07      1.54 o
   0 -11   4        5.95        4.20      1.18 o
   1 -11   4       35.01       38.14      2.01 o
   2 -11   4        2.83        1.86      1.00 o
   3 -11   4        2.42        1.62      1.53 o
   4 -11   4        3.89        3.80      1.32 o
   5 -11   4        2.98        3.09      1.02 o
   6 -11   4        3.28        3.03      1.77 o
  -2 -10   4       12.19       10.89      1.28 o
  -1 -10   4        5.11        5.31      1.06 o
   0 -10   4       21.15       18.30      1.37 o
   1 -10   4        5.08        5.04      1.03 o
   2 -10   4       20.43       20.26      1.49 o
   3 -10   4        1.53        1.26      0.94 o
   4 -10   4        0.05       -0.90      0.96 o
   5 -10   4       37.79       40.73      2.53 o
   6 -10   4        8.66        8.68      1.19 o
   7 -10   4        4.62        3.14      3.88 o
  -3  -9   4        2.19        4.06      1.06 o
  -2  -9   4       86.65       92.59      2.51 o
  -1  -9   4        0.11       -0.31      0.71 o
   0  -9   4        0.80        1.06      0.81 o
   1  -9   4       16.66       16.46      1.25 o
   2  -9   4       60.41       60.90      2.13 o
   3  -9   4       18.20       18.68      1.28 o
   4  -9   4       44.99       41.91      1.71 o
   5  -9   4        5.18        3.66      1.17 o
   6  -9   4       21.82       17.94      2.04 o
   7  -9   4        0.06       -0.42      0.96 o
  -5  -8   4       36.76       24.18      6.01 o
  -4  -8   4        2.09        1.16      1.04 o
  -3  -8   4       47.46       51.68      1.95 o
  -2  -8   4        1.44       -0.23      0.80 o
  -1  -8   4        3.59        2.24      0.77 o
   0  -8   4       94.60      100.37      2.18 o
   1  -8   4       31.65       37.22      1.40 o
   2  -8   4       37.67       34.58      1.31 o
   3  -8   4       98.37      102.74      2.24 o
   4  -8   4       38.60       38.76      1.52 o
   5  -8   4       46.84       40.85      1.74 o
   6  -8   4       20.29       19.60      1.50 o
   7  -8   4       23.80       29.05      1.45 o
   8  -8   4       32.37       11.59      6.01 o
  -5  -7   4       14.62       16.42      1.27 o
  -4  -7   4        2.72        2.19      0.85 o
  -3  -7   4        3.58        2.16      0.92 o
  -2  -7   4       28.22       27.64      1.39 o
  -1  -7   4       23.77       21.63      1.17 o
   0  -7   4        1.07        0.61      0.50 o
   1  -7   4      134.39      119.79      2.15 o
   2  -7   4       60.34       49.34      1.30 o
   3  -7   4      173.00      167.52      2.31 o
   4  -7   4        4.44        4.85      0.82 o
   5  -7   4       21.03       20.71      1.21 o
   6  -7   4       82.02       79.43      1.92 o
   7  -7   4       16.47       17.86      1.48 o
   8  -7   4        9.96       13.40      2.10 o
  -6  -6   4        5.68        4.13      1.64 o
  -5  -6   4       57.43       61.28      3.44 o
  -4  -6   4       55.26       57.57      2.11 o
  -3  -6   4        0.83        1.94      0.74 o
  -2  -6   4       45.03       51.40      1.45 o
  -1  -6   4       83.65       78.18      1.63 o
   0  -6   4       73.90       61.04      1.36 o
   1  -6   4        3.53        1.44      0.49 o
   2  -6   4       16.93       23.98      0.89 o
   3  -6   4       15.41       13.98      0.69 o
   4  -6   4        0.41        0.95      0.45 o
   5  -6   4        6.66        2.03      0.67 o
   6  -6   4      108.01      131.42      2.32 o
   7  -6   4       19.85       25.74      1.45 o
   8  -6   4        0.58       -0.09      1.95 o
  -7  -5   4       22.88       25.43      1.63 o
  -6  -5   4        0.03       -0.85      0.85 o
  -5  -5   4      152.52      156.65      3.29 o
  -4  -5   4      513.39      546.87      6.09 o
  -3  -5   4        1.24        1.74      0.78 o
  -2  -5   4      347.99      348.17      3.63 o
  -1  -5   4      266.60      321.36      3.32 o
   0  -5   4      254.01      284.83      2.76 o
   1  -5   4     1009.41     1093.04      8.44 o
   2  -5   4      549.62      570.47      4.57 o
   3  -5   4      210.17      250.37      2.44 o
   4  -5   4       15.58       13.96      0.65 o
   5  -5   4      107.75       96.82      1.68 o
   6  -5   4       11.88       14.10      0.88 o
   7  -5   4      104.85       93.65      2.80 o
   8  -5   4        6.93        3.91      2.16 o
   9  -5   4       22.11       21.04      3.58 o
  -7  -4   4        3.80        3.84      1.06 o
  -6  -4   4       35.91       46.19      1.86 o
  -5  -4   4       95.49      116.33      2.34 o
  -4  -4   4      167.61      168.12      3.35 o
  -3  -4   4        2.10        1.06      0.61 o
  -2  -4   4      441.91      412.40      4.34 o
  -1  -4   4     2655.20     2860.64     19.06 o
   0  -4   4      169.36      164.85      1.87 o
   1  -4   4       14.49       26.82      0.51 o
   2  -4   4       12.44       18.66      0.45 o
   3  -4   4       50.06       57.25      1.01 o
   4  -4   4       80.20       71.32      1.20 o
   5  -4   4      238.96      218.60      2.48 o
   6  -4   4       63.06       54.91      1.38 o
   7  -4   4       70.73       79.61      2.76 o
   8  -4   4       22.97       33.44      3.57 o
   9  -4   4        0.08       -0.29      2.43 o
  -8  -3   4        6.13        6.64      1.23 o
  -7  -3   4       27.19       29.31      1.57 o
  -6  -3   4       18.96       14.32      1.09 o
  -5  -3   4       82.70       82.02      1.86 o
  -4  -3   4      233.60      244.80      2.81 o
  -3  -3   4      252.55      266.33      2.73 o
  -2  -3   4      270.71      290.09      2.74 o
  -1  -3   4       99.54       82.23      1.00 o
   0  -3   4      307.42      379.47      2.49 o
   1  -3   4       21.13       23.92      0.45 o
   2  -3   4      689.09      642.80      4.10 o
   3  -3   4      801.90      768.56      4.65 o
   4  -3   4     1256.61     1198.42      8.03 o
   5  -3   4       89.47      101.85      1.60 o
   6  -3   4       10.99       14.70      0.82 o
   7  -3   4        5.04        4.12      0.91 o
   8  -3   4        0.53        0.82      1.09 o
   9  -3   4       19.59        0.14      5.01 o
  -8  -2   4        0.46       -0.29      0.89 o
  -7  -2   4        5.24        8.14      1.13 o
  -6  -2   4        7.73        7.86      0.83 o
  -5  -2   4       15.25       17.29      0.89 o
  -4  -2   4      818.87      893.21      8.66 o
  -3  -2   4        8.48        9.12      0.57 o
  -2  -2   4      393.76      401.98      2.84 o
  -1  -2   4      224.54      269.63      1.87 o
   0  -2   4     2933.69     3040.29     16.31 o
   1  -2   4     1440.02     1358.99      6.27 o
   2  -2   4      321.44      320.62      2.04 o
   3  -2   4        4.90        3.95      0.30 o
   4  -2   4       19.83       22.71      0.60 o
   5  -2   4       11.24        8.44      0.64 o
   6  -2   4       16.83       12.67      0.97 o
   7  -2   4       36.45       33.96      1.75 o
   8  -2   4        7.83        5.39      1.67 o
  -9  -1   4        0.02        2.09      1.47 o
  -8  -1   4        4.83        9.07      1.09 o
  -7  -1   4       70.96       82.29      1.91 o
  -6  -1   4       66.32       70.58      1.59 o
  -5  -1   4       65.31       74.63      1.15 o
  -4  -1   4      121.36      161.01      1.89 o
  -3  -1   4      136.34      122.57      1.51 o
  -2  -1   4       45.10       45.19      0.82 o
  -1  -1   4     1957.18     2058.32      9.50 o
   0  -1   4     7521.60     7691.54     36.64 o
   1  -1   4      984.42      987.74      7.56 o
   2  -1   4        0.77        0.31      0.15 o
   3  -1   4       10.86       12.80      0.41 o
   4  -1   4       24.05       26.95      0.66 o
   5  -1   4       41.34       37.21      1.03 o
   6  -1   4       18.68       15.65      1.22 o
   7  -1   4        8.18        9.64      1.63 o
   8  -1   4        0.25       -1.93      1.98 o
  -9   0   4        4.78        6.79      1.41 o
  -8   0   4        0.11       -0.02      0.73 o
  -7   0   4       37.77       36.06      1.72 o
  -6   0   4       58.65       51.36      1.32 o
  -5   0   4        1.51        1.09      0.44 o
  -4   0   4      185.49      160.91      1.83 o
  -3   0   4      331.00      341.34      2.33 o
  -2   0   4      231.85      245.95      1.60 o
  -1   0   4      428.87      433.44      2.18 o
   0   0   4     1035.17     1098.60      9.84 o
   1   0   4       31.44       27.60      0.27 o
   2   0   4      308.97      293.19      3.44 o
   3   0   4      462.08      470.43      3.04 o
   4   0   4       12.49        5.61      0.44 o
   5   0   4        0.59       -0.67      0.67 o
   6   0   4        2.82        0.39      0.88 o
   7   0   4       27.13       29.26      2.01 o
   8   0   4       75.04       64.54      8.59 o
  -9   1   4        0.02        1.09      1.37 o
  -8   1   4       54.77       60.68      2.30 o
  -7   1   4       98.35       96.45      1.85 o
  -6   1   4        4.24        3.20      0.57 o
  -5   1   4       19.63       19.69      0.81 o
  -4   1   4      125.09      126.86      1.43 o
  -3   1   4      307.73      328.52      2.05 o
  -2   1   4      711.84      714.63      4.09 o
  -1   1   4      141.41      121.40      1.23 o
   0   1   4     1943.27     1882.14     12.11 o
   1   1   4      275.06      224.56      1.46 o
   2   1   4      737.20      709.91      4.46 o
   3   1   4        2.06        0.76      0.27 o
   4   1   4       60.32       57.12      1.21 o
   5   1   4      164.46      163.82      2.86 o
   6   1   4      117.07      115.35      2.71 o
   7   1   4       70.46       81.46      2.64 o
  -9   2   4       33.82       37.72      1.81 o
  -8   2   4        0.43       -0.84      0.90 o
  -7   2   4      122.61      129.20      2.11 o
  -6   2   4       79.89       73.58      1.53 o
  -5   2   4        7.41        9.46      0.51 o
  -4   2   4      443.86      465.82      3.15 o
  -3   2   4        0.30        5.27      0.38 o
  -2   2   4      597.50      578.40      3.29 o
  -1   2   4      699.09      689.46      4.22 o
   0   2   4      843.70      916.41      7.26 o
   1   2   4      796.77      838.64      5.53 o
   2   2   4      177.05      173.05      1.58 o
   3   2   4      160.85      153.16      1.60 o
   4   2   4      192.87      193.35      3.00 o
   5   2   4       82.53       83.24      2.17 o
   6   2   4       32.24       35.62      1.89 o
   7   2   4       13.99       11.65      1.71 o
  -9   3   4       18.47       18.47      1.46 o
  -8   3   4        9.52        6.99      0.88 o
  -7   3   4        3.01        1.93      0.71 o
  -6   3   4        5.76        4.59      0.60 o
  -5   3   4       48.96       38.74      0.96 o
  -4   3   4        0.01       -0.01      0.33 o
  -3   3   4     1147.41     1233.20      7.66 o
  -2   3   4      193.42      194.22      1.58 o
  -1   3   4       64.62       61.51      0.72 o
   0   3   4      121.39      148.38      1.31 o
   1   3   4      131.16      138.54      1.25 o
   2   3   4      241.46      243.97      1.94 o
   3   3   4      167.41      162.40      2.77 o
   4   3   4        0.03       -0.99      0.99 o
   5   3   4       60.92       64.21      2.25 o
   6   3   4        1.84       -1.11      1.11 o
  -9   4   4        0.81        0.27      0.90 o
  -8   4   4        6.67        5.35      0.91 o
  -7   4   4        2.56        2.09      0.65 o
  -6   4   4       41.81       38.68      1.30 o
  -5   4   4       40.16       41.44      1.17 o
  -4   4   4        0.11       -0.40      0.40 o
  -3   4   4      340.96      354.50      3.66 o
  -2   4   4      185.49      166.86      1.54 o
  -1   4   4       23.69       19.00      0.51 o
   0   4   4       19.49       16.31      0.50 o
   1   4   4       98.31       79.42      1.06 o
   2   4   4       91.63       78.84      1.75 o
   3   4   4       69.45       58.62      1.71 o
   4   4   4        4.89        4.06      1.30 o
   5   4   4        4.51        3.11      1.04 o
   6   4   4        3.00       -0.43      2.00 o
  -9   5   4        0.13        0.64      0.88 o
  -8   5   4        1.23        2.34      0.76 o
  -7   5   4        4.67        8.01      0.87 o
  -6   5   4      283.07      294.51      3.49 o
  -5   5   4      122.09      130.31      2.07 o
  -4   5   4       98.51       82.45      1.55 o
  -3   5   4        5.05        5.75      0.60 o
  -2   5   4       19.91       12.74      0.63 o
  -1   5   4      209.44      179.33      1.73 o
   0   5   4       13.51        5.85      0.54 o
   1   5   4      188.33      169.88      2.59 o
   2   5   4       14.16       15.10      1.07 o
   3   5   4        0.14       -0.74      0.74 o
   4   5   4       16.49       17.03      1.41 o
   5   5   4        4.34        3.75      1.08 o
  -9   6   4       12.26       15.42      1.45 o
  -8   6   4       43.05       51.11      1.87 o
  -7   6   4       27.57       21.54      1.21 o
  -6   6   4        0.63       -0.31      0.60 o
  -5   6   4        4.06        1.45      0.55 o
  -4   6   4        0.05       -0.44      0.44 o
  -3   6   4      372.43      345.86      4.29 o
  -2   6   4      158.67      157.46      2.03 o
  -1   6   4      314.20      320.14      4.09 o
   0   6   4      267.45      294.39      3.72 o
   1   6   4       27.23       13.82      1.05 o
   2   6   4        6.69        9.97      1.02 o
   3   6   4        2.46        0.11      1.29 o
   4   6   4        1.20        0.94      1.13 o
  -9   7   4       11.48       13.18      3.28 o
  -8   7   4        6.43        4.08      0.96 o
  -7   7   4        7.51        7.88      0.92 o
  -6   7   4       10.37        8.22      0.88 o
  -5   7   4       14.41       18.49      1.05 o
  -4   7   4       14.91       14.23      0.96 o
  -3   7   4       51.00       55.31      1.74 o
  -2   7   4      238.16      257.82      4.09 o
  -1   7   4       65.13       56.73      2.74 o
   0   7   4        1.86        0.48      0.72 o
   1   7   4       48.16       39.56      1.71 o
   2   7   4        0.99        0.12      0.86 o
   3   7   4        0.11       -0.65      1.14 o
  -8   8   4        2.93        2.64      4.87 o
  -7   8   4        4.98        6.81      1.24 o
  -6   8   4        2.27        1.33      1.00 o
  -5   8   4       33.60       30.76      1.90 o
  -4   8   4        1.15        0.12      0.91 o
  -3   8   4       12.04       11.56      1.26 o
  -2   8   4       18.80       18.94      1.80 o
  -1   8   4        5.20        4.05      1.18 o
   0   8   4       30.64       27.54      2.46 o
   1   8   4        3.42        3.15      1.14 o
   2   8   4        1.98        1.07      1.09 o
  -8   9   4       11.04        6.44      3.15 o
  -7   9   4        0.88       -0.57      2.29 o
  -6   9   4        0.49       -1.00      1.00 o
  -5   9   4        3.29        2.69      1.04 o
  -4   9   4        4.88        5.66      1.09 o
  -3   9   4       12.14       10.91      1.34 o
  -2   9   4       57.61       78.48      2.66 o
  -1   9   4        0.21       -0.82      0.94 o
   0   9   4        5.45        3.47      2.88 o
   1   9   4        3.93       17.17      3.72 o
  -6  10   4        1.79        2.15      1.92 o
  -5  10   4       22.85       34.15      2.95 o
  -4  10   4        4.12        5.11      1.77 o
  -3  10   4        3.30        3.98      1.97 o
  -2  10   4        0.74        0.29      1.86 o
  -6  11   4        4.35        5.01      3.43 o
  -5  11   4        1.21        6.30      3.58 o
  -4  11   4       20.44       34.34      4.72 o
   1 -12   5        0.03       -1.86      1.86 o
   2 -12   5        0.53       -0.86      1.86 o
  -2 -11   5        0.16       -1.29      2.00 o
  -1 -11   5        4.27        2.33      1.37 o
   0 -11   5        0.25       -0.93      0.93 o
   1 -11   5       13.80       13.87      1.53 o
   2 -11   5        3.60        3.54      1.22 o
   3 -11   5        4.50        4.00      1.12 o
   4 -11   5        0.24       -1.03      1.03 o
   5 -11   5        0.10       -0.91      0.91 o
   6 -11   5        0.00        0.69      1.67 o
  -3 -10   5        0.13       -1.72      1.72 o
  -2 -10   5        3.93        2.78      1.01 o
  -1 -10   5        1.11       -0.83      0.88 o
   0 -10   5        9.68       12.37      1.45 o
   1 -10   5       57.22       72.10      2.54 o
   2 -10   5        0.10       -0.75      0.75 o
   3 -10   5        0.94       -0.30      0.93 o
   4 -10   5       19.16       16.68      1.38 o
   5 -10   5       11.79       13.17      1.39 o
   6 -10   5       14.42       12.81      1.80 o
   7 -10   5       10.55       -1.57      5.15 o
  -4  -9   5        0.28       -1.58      1.58 o
  -3  -9   5        0.00       -0.90      0.90 o
  -2  -9   5       57.88       61.08      2.13 o
  -1  -9   5        0.37       -0.76      0.76 o
   0  -9   5       89.87       90.76      2.31 o
   1  -9   5        4.68        4.55      1.05 o
   2  -9   5       16.49       16.54      1.23 o
   3  -9   5        9.76       11.08      1.07 o
   4  -9   5       38.39       36.88      1.66 o
   5  -9   5       10.78        5.04      1.09 o
   6  -9   5       44.73       54.56      2.93 o
   7  -9   5        9.97       11.13      2.56 o
  -5  -8   5       21.24       23.01      2.48 o
  -4  -8   5        1.76       -0.07      0.99 o
  -3  -8   5        3.32        1.26      0.93 o
  -2  -8   5        7.68        7.99      1.09 o
  -1  -8   5       59.98       60.16      1.93 o
   0  -8   5        5.28        5.08      0.71 o
   1  -8   5        1.07        1.77      0.67 o
   2  -8   5       24.87       23.83      1.29 o
   3  -8   5       15.05       14.52      1.11 o
   4  -8   5       78.34       74.68      1.95 o
   5  -8   5       28.47       30.69      1.67 o
   6  -8   5       10.47       11.89      1.08 o
   7  -8   5       11.02        9.49      1.53 o
  -6  -7   5        0.05        1.17      1.26 o
  -5  -7   5        3.26        2.40      1.03 o
  -4  -7   5        0.35       -0.43      0.84 o
  -3  -7   5       69.74       71.47      1.98 o
  -2  -7   5       24.17       22.92      1.24 o
  -1  -7   5       14.26       13.43      0.98 o
   0  -7   5        2.96        3.72      0.61 o
   1  -7   5        2.71        1.20      0.59 o
   2  -7   5       68.03       62.14      1.29 o
   3  -7   5        8.62        7.87      0.86 o
   4  -7   5       18.10       13.77      1.08 o
   5  -7   5       28.49       22.19      1.28 o
   6  -7   5        1.64        0.07      0.79 o
   7  -7   5       46.80       43.34      2.77 o
   8  -7   5        4.47        5.58      2.29 o
  -7  -6   5        8.34        3.43      2.29 o
  -6  -6   5        0.47       -0.40      0.94 o
  -5  -6   5      109.83      115.54      3.42 o
  -4  -6   5       12.78       10.65      1.16 o
  -3  -6   5        5.53        1.70      0.79 o
  -2  -6   5        6.97       12.22      0.84 o
  -1  -6   5       26.28       31.61      1.25 o
   0  -6   5       19.14       24.35      0.95 o
   1  -6   5       13.85       14.30      0.75 o
   2  -6   5      113.58      122.07      1.87 o
   3  -6   5      149.49      133.97      1.85 o
   4  -6   5      126.20      111.97      1.79 o
   5  -6   5      621.56      638.18      5.76 o
   6  -6   5      159.04      145.62      2.38 o
   7  -6   5       13.74        8.25      1.07 o
   8  -6   5        0.68        2.13      1.21 o
   9  -6   5       45.42       61.25      6.30 o
  -7  -5   5       30.71       33.11      2.41 o
  -6  -5   5       25.40       18.85      1.31 o
  -5  -5   5      166.54      160.37      2.89 o
  -4  -5   5      370.50      436.30      5.28 o
  -3  -5   5        1.60        2.27      0.77 o
  -2  -5   5       11.37       14.41      0.83 o
  -1  -5   5       40.61       42.42      1.11 o
   0  -5   5       63.90       48.01      1.08 o
   1  -5   5      970.21      928.93      6.62 o
   2  -5   5      468.20      435.94      3.97 o
   3  -5   5       68.53       77.97      1.36 o
   4  -5   5        0.25       -0.32      0.43 o
   5  -5   5      391.29      341.69      3.40 o
   6  -5   5       58.59       57.85      1.85 o
   7  -5   5      121.15      143.60      2.82 o
   8  -5   5       46.30       58.86      4.75 o
  -8  -4   5        0.89        1.50      1.82 o
  -7  -4   5        7.52       10.34      1.22 o
  -6  -4   5       17.09       20.81      1.45 o
  -5  -4   5       45.16       48.56      1.91 o
  -4  -4   5        4.23        5.61      0.65 o
  -3  -4   5        4.89        4.00      0.57 o
  -2  -4   5       92.14       78.73      1.54 o
  -1  -4   5      255.42      229.26      2.20 o
   0  -4   5       92.42       88.76      1.17 o
   1  -4   5        0.51        1.13      0.24 o
   2  -4   5        0.00        0.05      0.23 o
   3  -4   5       49.39       52.72      0.81 o
   4  -4   5      151.32      163.22      1.97 o
   5  -4   5       24.69       33.10      1.03 o
   6  -4   5       22.19       29.61      1.61 o
   7  -4   5       62.97       69.30      1.96 o
   8  -4   5        5.44        3.05      1.86 o
  -8  -3   5        3.64        6.80      1.20 o
  -7  -3   5        0.60       -0.92      0.92 o
  -6  -3   5       17.63       18.72      1.15 o
  -5  -3   5       28.95       26.77      1.58 o
  -4  -3   5       77.24       87.32      1.67 o
  -3  -3   5      105.88      120.66      1.74 o
  -2  -3   5       71.53       69.00      1.16 o
  -1  -3   5      814.69      898.34      5.72 o
   0  -3   5        1.67       -0.16      0.16 o
   1  -3   5        8.48        7.71      0.28 o
   2  -3   5      101.35      102.75      0.95 o
   3  -3   5       24.81       28.21      0.50 o
   4  -3   5        1.78        2.11      0.29 o
   5  -3   5        0.10       -0.44      0.44 o
   6  -3   5        0.51        0.34      0.75 o
   7  -3   5        0.90        0.89      0.84 o
   8  -3   5      100.45      107.79      3.90 o
  -9  -2   5        0.04       -1.51      1.77 o
  -8  -2   5        1.04        0.82      0.92 o
  -7  -2   5      108.89      113.57      2.51 o
  -6  -2   5        0.11       -0.63      0.63 o
  -5  -2   5        4.54        4.26      0.68 o
  -4  -2   5      408.58      394.61      3.71 o
  -3  -2   5      266.22      242.81      2.46 o
  -2  -2   5      274.38      272.83      1.99 o
  -1  -2   5      353.51      350.52      2.45 o
   0  -2   5        0.62        1.23      0.17 o
   1  -2   5      466.08      539.23      3.22 o
   2  -2   5      262.94      267.21      1.85 o
   3  -2   5      412.97      427.16      2.83 o
   4  -2   5      301.28      317.39      2.41 o
   5  -2   5       99.99      102.11      1.68 o
   6  -2   5      399.04      397.09      4.48 o
   7  -2   5       13.07       17.31      1.59 o
   8  -2   5        0.02       -1.07      1.07 o
  -9  -1   5       29.10       34.75      2.60 o
  -8  -1   5       13.39       12.09      1.04 o
  -7  -1   5      209.97      209.26      2.86 o
  -6  -1   5        3.74        2.42      0.60 o
  -5  -1   5      119.64      120.05      1.34 o
  -4  -1   5       20.65       19.85      0.82 o
  -3  -1   5     1240.29     1291.59      8.28 o
  -2  -1   5        4.48        6.05      0.25 o
  -1  -1   5       13.78        7.18      0.35 o
   0  -1   5     3008.63     3083.77     15.66 o
   1  -1   5      323.57      364.95      2.03 o
   2  -1   5     1763.93     1843.59     11.20 o
   3  -1   5     1210.69     1165.05      6.62 o
   4  -1   5      136.99      129.62      1.45 o
   5  -1   5      427.38      420.88      4.44 o
   6  -1   5        0.88       -0.48      0.83 o
   7  -1   5        8.50        5.92      1.52 o
   8  -1   5        3.57       -0.24      2.71 o
  -9   0   5       17.35       20.22      2.35 o
  -8   0   5        1.40        0.36      0.68 o
  -7   0   5        1.51        1.36      0.71 o
  -6   0   5      140.38      151.96      2.36 o
  -5   0   5      107.39      131.67      1.85 o
  -4   0   5        2.07        0.97      0.41 o
  -3   0   5       55.49       43.40      0.76 o
  -2   0   5        0.44        1.88      0.20 o
  -1   0   5      503.92      535.86      2.92 o
   0   0   5     1964.67     2005.71     36.42 o
   1   0   5     1025.15      995.70      7.87 o
   2   0   5       35.28       29.69      0.47 o
   3   0   5      492.80      472.39      3.13 o
   4   0   5       10.71        6.89      0.63 o
   5   0   5       25.25       19.48      1.24 o
   6   0   5       26.74       26.34      1.56 o
   7   0   5        2.24       -0.71      1.49 o
   8   0   5       31.11       19.18      6.15 o
  -9   1   5        8.00        5.77      1.09 o
  -8   1   5       27.81       28.91      1.89 o
  -7   1   5       82.04       92.21      1.89 o
  -6   1   5       10.67        9.16      0.70 o
  -5   1   5        9.61        9.97      0.64 o
  -4   1   5        2.98        1.98      0.35 o
  -3   1   5        1.85        2.39      0.25 o
  -2   1   5        0.66        0.17      0.19 o
  -1   1   5       15.23       18.43      0.45 o
   0   1   5      241.78      234.77      1.73 o
   1   1   5        2.40        2.76      0.25 o
   2   1   5      122.10      112.52      1.18 o
   3   1   5        7.78        8.28      0.44 o
   4   1   5      179.72      183.39      2.84 o
   5   1   5       21.89       20.59      1.29 o
   6   1   5       10.45        6.81      1.10 o
   7   1   5       62.16       65.69      2.75 o
  -9   2   5       26.65       33.06      3.95 o
  -8   2   5        2.53        2.68      0.82 o
  -7   2   5      166.60      174.77      2.68 o
  -6   2   5      655.00      645.21      7.79 o
  -5   2   5      111.97      113.87      1.44 o
  -4   2   5       19.49       23.73      0.56 o
  -3   2   5      203.82      233.52      1.74 o
  -2   2   5      122.46      113.61      1.04 o
  -1   2   5       39.86       38.32      0.61 o
   0   2   5      505.15      472.86      3.39 o
   1   2   5       11.84       11.79      0.39 o
   2   2   5       43.80       41.00      0.76 o
   3   2   5       23.32       30.45      1.81 o
   4   2   5      265.97      266.00      3.61 o
   5   2   5       61.94       60.59      2.60 o
   6   2   5       60.20       63.66      2.35 o
   7   2   5        8.87        4.72      2.29 o
  -9   3   5       22.71       24.98      2.39 o
  -8   3   5       41.34       46.39      1.73 o
  -7   3   5      113.48      118.43      2.24 o
  -6   3   5       79.05       78.00      1.69 o
  -5   3   5       95.48       87.97      1.65 o
  -4   3   5        6.89        5.04      0.46 o
  -3   3   5      575.93      587.56      4.31 o
  -2   3   5       67.07       58.02      0.77 o
  -1   3   5      343.98      327.50      2.19 o
   0   3   5      271.75      251.56      2.20 o
   1   3   5      456.78      455.65      3.17 o
   2   3   5        0.30        0.38      0.50 o
   3   3   5       28.62       21.87      1.09 o
   4   3   5       40.32       39.33      2.22 o
   5   3   5       27.03       23.85      1.99 o
   6   3   5        8.35        8.16      2.15 o
  -9   4   5        1.83        0.27      1.39 o
  -8   4   5        4.63        4.04      0.81 o
  -7   4   5       47.03       41.14      1.53 o
  -6   4   5       23.47       27.63      1.20 o
  -5   4   5       70.33       66.77      1.49 o
  -4   4   5       52.79       43.98      1.24 o
  -3   4   5      731.90      704.24      4.77 o
  -2   4   5      255.44      257.83      2.08 o
  -1   4   5       62.43       64.94      0.87 o
   0   4   5       50.53       39.98      0.76 o
   1   4   5       53.48       42.18      1.17 o
   2   4   5       54.90       51.73      1.65 o
   3   4   5       28.74       27.08      1.34 o
   4   4   5       44.59       50.03      1.89 o
   5   4   5        3.65        3.41      1.18 o
  -9   5   5       23.36       23.18      2.24 o
  -8   5   5        0.59        0.75      0.74 o
  -7   5   5       11.78        9.05      0.91 o
  -6   5   5      128.58      108.37      2.06 o
  -5   5   5       49.35       42.80      1.37 o
  -4   5   5       21.07       21.90      1.05 o
  -3   5   5        5.01        3.20      0.55 o
  -2   5   5       40.16       27.99      0.90 o
  -1   5   5       55.64       56.06      1.27 o
   0   5   5        2.67        2.05      0.65 o
   1   5   5       30.61       38.35      1.40 o
   2   5   5       22.11       25.58      1.34 o
   3   5   5       35.72       33.55      1.55 o
   4   5   5       47.85       58.76      3.18 o
   5   5   5        0.80        0.04      1.16 o
  -9   6   5       23.60       23.47      2.16 o
  -8   6   5        5.12        4.56      0.96 o
  -7   6   5        0.25       -0.70      0.70 o
  -6   6   5        1.89       -0.61      0.61 o
  -5   6   5      121.61      113.62      2.18 o
  -4   6   5        3.34        3.58      0.66 o
  -3   6   5      157.87      147.03      2.51 o
  -2   6   5      458.20      451.76      5.64 o
  -1   6   5      104.64      105.68      2.17 o
   0   6   5        9.50        6.76      1.01 o
   1   6   5       45.83       39.24      1.55 o
   2   6   5        1.70       -0.26      0.80 o
   3   6   5       21.88       18.59      1.31 o
   4   6   5        2.72        1.58      1.42 o
  -8   7   5       32.45       36.16      3.45 o
  -7   7   5       34.30       41.94      1.97 o
  -6   7   5        0.48        0.98      1.45 o
  -5   7   5        0.78        2.03      0.88 o
  -4   7   5       33.95       32.39      2.04 o
  -3   7   5        0.07       -0.69      0.73 o
  -2   7   5       22.20       13.56      1.22 o
  -1   7   5        0.02        0.32      0.77 o
   0   7   5        9.37        6.14      1.32 o
   1   7   5       39.84       42.69      2.54 o
   2   7   5       26.09       37.63      3.33 o
   3   7   5        0.76       -1.03      1.03 o
  -8   8   5        5.38        5.38      6.22 o
  -7   8   5        4.59        4.06      1.46 o
  -6   8   5        2.24        2.10      1.07 o
  -5   8   5        0.14       -0.81      0.81 o
  -4   8   5        9.91        9.88      1.23 o
  -3   8   5        0.26       -0.52      0.84 o
  -2   8   5       83.91      104.55      2.84 o
  -1   8   5        6.31        7.95      1.20 o
   0   8   5       30.95       43.02      4.03 o
   1   8   5        6.50       12.08      1.57 o
   2   8   5        4.92        1.14      2.15 o
  -7   9   5        4.51        0.14      1.86 o
  -6   9   5        0.17        0.37      1.35 o
  -5   9   5        0.40       -0.69      0.99 o
  -4   9   5       14.40       18.47      1.62 o
  -3   9   5       17.14       20.12      1.62 o
  -2   9   5        3.52        6.09      1.27 o
  -1   9   5        4.99        6.00      1.24 o
   0   9   5        0.88        8.73      3.15 o
  -7  10   5        0.00        2.86      3.43 o
  -6  10   5        9.58       12.31      3.86 o
  -5  10   5       51.97       70.13      4.68 o
  -4  10   5       10.07       13.59      3.72 o
  -3  10   5       14.04       18.03      3.72 o
  -2  10   5        1.38        2.72      2.86 o
  -5  11   5        2.70        6.30      3.43 o
  -4  11   5       19.06       32.20      5.01 o
   2 -12   6        1.11        2.15      2.58 o
   3 -12   6        5.28        6.87      2.06 o
   4 -12   6        0.01       -1.71      1.71 o
   5 -12   6        5.83        7.44      2.43 o
  -2 -11   6        5.56        6.15      2.86 o
  -1 -11   6        2.98        1.45      1.47 o
   0 -11   6        1.65        1.03      1.08 o
   1 -11   6        1.47        0.30      1.34 o
   2 -11   6        0.93       -1.09      1.09 o
   3 -11   6       14.82       17.38      1.53 o
   4 -11   6       10.92       10.86      1.42 o
   5 -11   6        6.60        6.03      1.87 o
  -3 -10   6        3.83        5.26      1.67 o
  -2 -10   6       12.57       12.34      1.40 o
  -1 -10   6        4.99        5.43      1.02 o
   0 -10   6        3.07        1.50      1.16 o
   1 -10   6      115.39      127.38      3.13 o
   2 -10   6        3.11        0.53      0.96 o
   3 -10   6        7.26        4.53      1.02 o
   4 -10   6       20.94       18.04      1.36 o
   5 -10   6        3.17        2.61      1.71 o
   6 -10   6        2.82       -1.86      3.29 o
   7 -10   6        0.69       -2.43      2.43 o
  -4  -9   6        0.47       -1.70      2.72 o
  -3  -9   6        3.56        3.23      1.11 o
  -2  -9   6        0.89        1.85      1.03 o
  -1  -9   6        0.54       -0.70      0.70 o
   0  -9   6       29.87       31.37      1.63 o
   1  -9   6       39.67       41.51      1.74 o
   2  -9   6      198.69      211.50      3.32 o
   3  -9   6        7.31        7.39      0.98 o
   4  -9   6        0.52        0.71      1.10 o
   5  -9   6       55.48       54.15      2.17 o
   6  -9   6       10.44        9.48      2.79 o
   7  -9   6       19.97       14.96      2.56 o
  -5  -8   6        8.91        5.53      1.40 o
  -4  -8   6        0.05       -0.40      0.94 o
  -3  -8   6        5.64        7.32      1.02 o
  -2  -8   6        0.16       -0.79      0.79 o
  -1  -8   6       19.79       26.57      1.70 o
   0  -8   6       46.23       49.54      1.58 o
   1  -8   6       45.07       50.42      1.64 o
   2  -8   6       54.95       59.74      1.73 o
   3  -8   6       16.35       14.33      1.09 o
   4  -8   6        4.68        4.22      0.88 o
   5  -8   6       20.59       13.54      1.15 o
   6  -8   6       16.22       13.34      1.61 o
   7  -8   6        8.88        8.85      2.40 o
  -6  -7   6        1.78       -2.58      2.58 o
  -5  -7   6        1.41       -0.19      1.46 o
  -4  -7   6        9.87        9.07      1.33 o
  -3  -7   6       18.19       16.63      1.18 o
  -2  -7   6       71.26       77.98      1.98 o
  -1  -7   6       65.90       59.67      1.59 o
   0  -7   6        8.09       10.15      0.79 o
   1  -7   6       42.67       45.56      1.14 o
   2  -7   6        0.26        1.19      0.65 o
   3  -7   6        1.27        0.00      0.60 o
   4  -7   6      152.78      147.22      2.57 o
   5  -7   6       35.78       40.23      1.49 o
   6  -7   6       68.20       82.29      2.42 o
   7  -7   6       73.95      102.21      3.77 o
   8  -7   6        0.43        3.01      2.15 o
  -7  -6   6        5.03        2.27      1.97 o
  -6  -6   6        0.32       -1.16      1.16 o
  -5  -6   6        0.79       -0.72      1.27 o
  -4  -6   6       20.48       17.69      1.36 o
  -3  -6   6       25.89       26.15      1.78 o
  -2  -6   6        0.01       -0.14      0.77 o
  -1  -6   6      240.47      260.96      3.07 o
   0  -6   6        8.08        7.92      0.61 o
   1  -6   6        6.07        5.57      0.59 o
   2  -6   6      468.15      495.93      4.59 o
   3  -6   6        4.17        3.18      0.68 o
   4  -6   6      100.50      117.54      1.99 o
   5  -6   6      243.05      278.91      3.32 o
   6  -6   6      101.26       98.88      2.68 o
   7  -6   6        1.31        3.29      1.00 o
   8  -6   6        1.92        3.01      2.15 o
  -7  -5   6        6.54        3.37      1.16 o
  -6  -5   6        0.01       -0.94      0.94 o
  -5  -5   6        8.35        4.54      1.17 o
  -4  -5   6      341.58      360.17      6.62 o
  -3  -5   6       22.76       21.23      1.47 o
  -2  -5   6       62.99       67.93      1.53 o
  -1  -5   6       49.17       55.54      1.30 o
   0  -5   6        0.65        1.09      0.35 o
   1  -5   6      132.22      131.69      1.64 o
   2  -5   6        7.93        7.51      0.47 o
   3  -5   6       27.16       24.64      0.86 o
   4  -5   6        0.34        0.12      0.49 o
   5  -5   6        7.26       10.84      0.75 o
   6  -5   6      160.17      136.03      2.47 o
   7  -5   6        2.29        3.56      1.33 o
   8  -5   6       14.66       14.98      1.65 o
  -8  -4   6        0.80       -0.02      1.33 o
  -7  -4   6        8.17        7.91      1.25 o
  -6  -4   6       90.31       86.15      2.38 o
  -5  -4   6       21.31       19.56      1.09 o
  -4  -4   6        7.47        7.21      0.73 o
  -3  -4   6       39.33       46.98      1.28 o
  -2  -4   6       13.73       11.48      0.65 o
  -1  -4   6       12.88       13.12      0.60 o
   0  -4   6       21.11       24.65      0.65 o
   1  -4   6       41.00       36.39      0.65 o
   2  -4   6      270.26      274.07      2.07 o
   3  -4   6      473.34      436.58      3.02 o
   4  -4   6       99.10       89.89      1.46 o
   5  -4   6       12.38        9.38      0.84 o
   6  -4   6        2.14        2.87      0.78 o
   7  -4   6       37.15       33.00      1.57 o
   8  -4   6        0.21       -0.97      1.01 o
  -8  -3   6       19.71       17.54      1.39 o
  -7  -3   6        2.73        1.05      1.13 o
  -6  -3   6       10.55       11.94      1.14 o
  -5  -3   6      149.04      170.92      2.55 o
  -4  -3   6        8.89        7.97      0.67 o
  -3  -3   6       29.96       36.84      0.87 o
  -2  -3   6       53.38       40.93      0.92 o
  -1  -3   6      924.07      940.01      5.85 o
   0  -3   6      404.47      345.82      2.36 o
   1  -3   6      492.76      452.93      2.60 o
   2  -3   6      952.97      927.85      5.23 o
   3  -3   6        7.90       11.78      0.42 o
   4  -3   6        0.29        0.31      0.43 o
   5  -3   6        0.22       -0.59      0.59 o
   6  -3   6       53.48       54.51      1.65 o
   7  -3   6       29.16       29.28      1.90 o
   8  -3   6       19.95       22.43      2.70 o
  -9  -2   6        3.63        3.96      1.82 o
  -8  -2   6        1.01       -0.85      0.85 o
  -7  -2   6       77.40       82.59      2.14 o
  -6  -2   6       16.85       19.89      1.05 o
  -5  -2   6       23.68       17.72      0.91 o
  -4  -2   6      235.88      228.94      2.57 o
  -3  -2   6        1.43        0.22      0.29 o
  -2  -2   6      416.29      421.45      2.81 o
  -1  -2   6        7.23       13.28      0.55 o
   0  -2   6     1878.08     1976.15     10.44 o
   1  -2   6      107.01      123.93      1.15 o
   2  -2   6      651.13      704.77      4.23 o
   3  -2   6      198.47      211.12      1.75 o
   4  -2   6      352.74      371.66      3.12 o
   5  -2   6      169.45      170.40      2.49 o
   6  -2   6       38.18       31.31      1.43 o
   7  -2   6        0.16       -0.62      1.23 o
   8  -2   6       59.32       51.57      8.01 o
  -9  -1   6       10.14       15.45      1.63 o
  -8  -1   6       40.43       37.89      2.33 o
  -7  -1   6       64.31       56.96      2.53 o
  -6  -1   6        0.02        0.19      0.62 o
  -5  -1   6       25.45       16.88      0.85 o
  -4  -1   6       60.59       47.68      1.35 o
  -3  -1   6      652.71      755.02      4.88 o
  -2  -1   6        0.23        0.19      0.20 o
  -1  -1   6       21.49       24.99      0.44 o
   0  -1   6      356.53      431.01      2.23 o
   1  -1   6        2.86        5.96      0.30 o
   2  -1   6        0.35       -0.22      0.26 o
   3  -1   6      138.23      118.43      1.23 o
   4  -1   6       99.70      104.66      1.81 o
   5  -1   6        3.07        2.18      0.67 o
   6  -1   6       88.17       97.85      2.35 o
   7  -1   6       71.96       73.73      5.89 o
  -9   0   6        0.33        1.93      1.19 o
  -8   0   6       12.34        9.04      1.33 o
  -7   0   6        0.23       -0.71      0.71 o
  -6   0   6        2.22        0.89      0.55 o
  -5   0   6       99.29      102.58      1.68 o
  -4   0   6        8.90        7.17      0.50 o
  -3   0   6       16.97        8.78      0.42 o
  -2   0   6       14.63       19.31      0.40 o
  -1   0   6      223.66      225.66      1.41 o
   0   0   6     1158.55     1310.78     11.75 o
   1   0   6      385.92      401.26      6.38 o
   2   0   6       92.40       72.81      0.91 o
   3   0   6       24.91       27.08      0.61 o
   4   0   6      169.63      177.16      2.71 o
   5   0   6      448.96      463.27      5.38 o
   6   0   6        1.81       -0.43      0.86 o
   7   0   6        0.55       -0.95      0.95 o
  -9   1   6        1.38        2.00      0.86 o
  -8   1   6        0.10       -0.50      1.24 o
  -7   1   6        4.45        3.07      0.65 o
  -6   1   6       11.83        9.45      0.74 o
  -5   1   6        7.30        4.19      0.55 o
  -4   1   6      157.79      134.59      1.70 o
  -3   1   6      505.54      528.78      3.20 o
  -2   1   6     1685.82     1694.63      9.70 o
  -1   1   6      600.54      546.25      3.34 o
   0   1   6      348.92      407.30      6.58 o
   1   1   6      122.82      125.98      1.08 o
   2   1   6      280.10      256.20      1.90 o
   3   1   6     1910.21     1847.40     14.35 o
   4   1   6        0.50        0.62      0.62 o
   5   1   6        6.36        3.09      1.18 o
   6   1   6       25.10       25.58      1.88 o
   7   1   6       11.83       12.44      1.67 o
  -9   2   6        8.23       10.24      1.88 o
  -8   2   6        6.44        6.43      0.93 o
  -7   2   6       69.69       67.18      1.76 o
  -6   2   6      646.68      661.15      5.94 o
  -5   2   6       65.64       59.84      1.47 o
  -4   2   6       87.56       70.83      0.97 o
  -3   2   6       42.93       38.51      0.66 o
  -2   2   6      152.16      149.24      1.29 o
  -1   2   6      795.07      808.04      5.10 o
   0   2   6      429.45      367.94      3.41 o
   1   2   6     1081.96     1049.65      5.88 o
   2   2   6      335.52      320.01      3.28 o
   3   2   6      161.01      156.31      2.71 o
   4   2   6      145.34      146.07      3.20 o
   5   2   6       61.43       64.77      2.07 o
   6   2   6       41.20       44.69      2.14 o
  -9   3   6        3.12        3.80      1.20 o
  -8   3   6       29.15       34.74      1.55 o
  -7   3   6       44.06       39.55      1.43 o
  -6   3   6       55.40       50.26      1.45 o
  -5   3   6      151.09      146.28      2.21 o
  -4   3   6        0.09       -0.13      0.47 o
  -3   3   6      317.84      316.04      2.54 o
  -2   3   6      192.93      196.41      1.64 o
  -1   3   6      132.23      134.26      1.35 o
   0   3   6      135.56      125.06      1.36 o
   1   3   6        7.74        6.11      0.59 o
   2   3   6      160.05      159.64      2.81 o
   3   3   6       10.03       10.34      0.85 o
   4   3   6        8.90        8.89      1.38 o
   5   3   6        1.96        1.50      0.91 o
   6   3   6        1.15       -0.57      1.72 o
  -9   4   6        1.56        1.50      0.99 o
  -8   4   6        9.77       11.65      1.28 o
  -7   4   6      157.73      171.03      2.85 o
  -6   4   6        2.34        1.42      0.59 o
  -5   4   6        0.37        0.35      0.60 o
  -4   4   6       24.82       20.03      1.03 o
  -3   4   6       62.26       58.44      1.13 o
  -2   4   6        5.81        5.34      0.43 o
  -1   4   6        5.92        1.74      0.44 o
   0   4   6      114.29      121.09      1.83 o
   1   4   6        2.71        0.54      0.61 o
   2   4   6       20.99       18.85      1.06 o
   3   4   6       19.25       16.55      1.09 o
   4   4   6        3.42        1.36      1.45 o
   5   4   6        0.46       -0.96      0.96 o
  -9   5   6       40.77       45.75      2.64 o
  -8   5   6        3.69        4.56      0.88 o
  -7   5   6        0.00       -0.71      0.71 o
  -6   5   6       20.11       13.62      0.92 o
  -5   5   6        0.28       -0.39      0.58 o
  -4   5   6        5.13        2.85      0.59 o
  -3   5   6       18.74       14.56      0.95 o
  -2   5   6       32.97       32.42      1.45 o
  -1   5   6      109.99      100.40      1.86 o
   0   5   6       20.82       26.22      1.27 o
   1   5   6      117.79      124.96      2.35 o
   2   5   6        1.03       -0.64      0.64 o
   3   5   6        2.57        0.33      0.78 o
   4   5   6       23.83       24.04      1.67 o
  -8   6   6        1.48        1.74      0.92 o
  -7   6   6        0.12       -0.35      0.90 o
  -6   6   6       14.58        6.80      1.17 o
  -5   6   6      213.24      217.17      3.67 o
  -4   6   6       30.93       27.00      1.54 o
  -3   6   6       15.06       14.62      1.27 o
  -2   6   6      103.54      127.53      2.77 o
  -1   6   6        7.06       11.95      1.14 o
   0   6   6        8.00       10.91      1.08 o
   1   6   6       39.76       31.15      1.89 o
   2   6   6        3.47        1.18      0.86 o
   3   6   6       39.96       45.71      1.90 o
  -7   7   6        7.16        6.41      1.11 o
  -6   7   6        5.34        3.66      1.00 o
  -5   7   6        3.06        1.97      0.98 o
  -4   7   6        8.52        7.91      1.11 o
  -3   7   6       12.33       12.36      1.21 o
  -2   7   6        0.37       -0.20      0.85 o
  -1   7   6        1.28        0.42      0.81 o
   0   7   6        0.86        1.98      1.40 o
   1   7   6       41.57       48.90      2.15 o
   2   7   6       41.52       56.90      4.62 o
  -7   8   6        5.16        3.51      1.65 o
  -6   8   6        5.11        4.31      1.09 o
  -5   8   6        1.49        0.81      0.91 o
  -4   8   6        7.69        7.22      1.20 o
  -3   8   6       20.07       20.45      1.61 o
  -2   8   6       31.83       42.02      2.17 o
  -1   8   6        1.45       -0.75      1.01 o
   0   8   6       14.08       11.31      2.11 o
   1   8   6       29.53       41.81      2.25 o
  -7   9   6        0.60       -0.86      3.15 o
  -6   9   6        1.89        2.00      2.06 o
  -5   9   6       28.03       37.74      5.40 o
  -4   9   6        0.77        1.07      1.06 o
  -3   9   6        1.11       -0.58      1.09 o
  -2   9   6        1.53        0.20      1.43 o
  -1   9   6        9.86       12.74      3.43 o
  -6  10   6       11.67       17.74      4.44 o
  -5  10   6       10.76       13.59      3.86 o
  -4  10   6        0.02        4.01      3.29 o
  -3  10   6        9.14       14.60      3.72 o
  -2  10   6        2.57        3.01      2.86 o
   2 -12   7        0.07       -1.72      1.72 o
   3 -12   7        0.17        0.11      1.77 o
   4 -12   7        0.58       -2.58      2.58 o
  -1 -11   7        4.47        5.50      1.29 o
   0 -11   7        0.51        0.24      1.15 o
   1 -11   7        0.29        0.90      1.09 o
   2 -11   7        1.09        1.32      1.02 o
   3 -11   7        6.08        6.57      1.36 o
   4 -11   7        0.63        0.93      1.02 o
  -3 -10   7       18.49       20.34      5.58 o
  -2 -10   7        2.01       -0.27      1.09 o
  -1 -10   7       14.51       14.70      1.52 o
   0 -10   7        2.91        1.11      1.02 o
   1 -10   7       74.23       85.01      3.55 o
   2 -10   7       41.43       37.60      2.60 o
   3 -10   7        2.31        1.65      1.12 o
   4 -10   7       32.68       38.00      1.90 o
   5 -10   7       11.92        9.57      2.86 o
  -4  -9   7       15.80       19.23      1.59 o
  -3  -9   7        2.61        0.37      1.07 o
  -2  -9   7        5.93        6.21      1.12 o
  -1  -9   7        6.04        4.51      0.94 o
   0  -9   7        2.79        1.86      0.97 o
   1  -9   7       51.63       48.26      1.74 o
   2  -9   7      288.40      299.99      4.10 o
   3  -9   7       13.66       13.81      1.21 o
   4  -9   7       11.36       13.42      1.12 o
   5  -9   7       55.34       65.78      4.17 o
   6  -9   7        1.40        3.69      1.78 o
   7  -9   7       60.44       65.40      5.01 o
  -5  -8   7        0.09        0.02      1.47 o
  -4  -8   7        0.28        0.89      1.05 o
  -3  -8   7        6.61        7.01      1.30 o
  -2  -8   7        3.88        0.92      0.81 o
  -1  -8   7        1.11        0.46      0.76 o
   0  -8   7       49.69       46.46      1.68 o
   1  -8   7       70.89       72.25      2.90 o
   2  -8   7       25.10       25.15      1.33 o
   3  -8   7        1.21        0.89      0.76 o
   4  -8   7       16.59       14.85      1.10 o
   5  -8   7       36.72       38.03      1.95 o
   6  -8   7       11.63       16.16      1.82 o
   7  -8   7        0.01       -0.03      4.15 o
   8  -8   7        3.60       12.02      2.86 o
  -6  -7   7        4.39        2.17      1.72 o
  -5  -7   7       11.72        8.01      1.55 o
  -4  -7   7       29.99       34.87      1.65 o
  -3  -7   7        0.35       -0.31      0.70 o
  -2  -7   7       20.33       17.39      1.11 o
  -1  -7   7       12.05        4.94      0.71 o
   0  -7   7        4.60        2.45      0.68 o
   1  -7   7       21.20       24.89      1.19 o
   2  -7   7       47.02       45.39      1.86 o
   3  -7   7        5.57        5.50      0.86 o
   4  -7   7       30.46       34.90      1.57 o
   5  -7   7        2.08        5.22      1.07 o
   6  -7   7        0.12       -0.98      0.98 o
   7  -7   7       16.30       15.17      2.04 o
   8  -7   7       24.49       22.04      3.58 o
  -7  -6   7        0.37       -2.00      2.58 o
  -6  -6   7        0.18       -0.60      1.23 o
  -5  -6   7       67.01       83.82      3.19 o
  -4  -6   7       26.51       22.64      2.18 o
  -3  -6   7        1.52        0.78      0.69 o
  -2  -6   7        6.17        9.56      0.85 o
  -1  -6   7      383.22      440.89      4.75 o
   0  -6   7       72.88       79.24      1.48 o
   1  -6   7       69.93       70.76      1.52 o
   2  -6   7       87.82       99.30      1.85 o
   3  -6   7      191.31      180.19      2.61 o
   4  -6   7        4.62        4.27      0.67 o
   5  -6   7        9.25        6.83      1.12 o
   6  -6   7       14.98        9.09      1.17 o
   7  -6   7       13.67        9.54      1.44 o
   8  -6   7        2.78        4.01      2.58 o
  -7  -5   7        0.49       -1.07      1.07 o
  -6  -5   7        7.26        6.33      1.46 o
  -5  -5   7        0.10       -0.90      1.29 o
  -4  -5   7       51.19       50.39      2.42 o
  -3  -5   7      141.04      141.62      2.16 o
  -2  -5   7       89.61       96.72      1.71 o
  -1  -5   7        5.59        2.91      0.50 o
   0  -5   7      174.07      174.48      2.12 o
   1  -5   7       18.61       11.53      0.70 o
   2  -5   7       47.16       50.05      1.17 o
   3  -5   7      195.88      171.20      2.03 o
   4  -5   7       85.64       73.99      1.42 o
   5  -5   7      104.69      101.50      2.19 o
   6  -5   7      161.63      186.02      3.19 o
   7  -5   7        2.93        3.15      1.33 o
  -8  -4   7        1.30       -2.42      2.58 o
  -7  -4   7        0.95       -1.03      1.03 o
  -6  -4   7       10.72        7.08      1.27 o
  -5  -4   7       36.54       36.42      2.07 o
  -4  -4   7       17.99       15.28      0.92 o
  -3  -4   7       72.07       85.04      1.60 o
  -2  -4   7      225.16      236.53      2.64 o
  -1  -4   7        1.72        0.99      0.31 o
   0  -4   7        4.97        3.25      0.28 o
   1  -4   7      444.55      426.59      2.69 o
   2  -4   7      265.67      257.30      1.87 o
   3  -4   7      225.10      212.07      2.03 o
   4  -4   7       52.34       60.46      1.62 o
   5  -4   7       14.71       11.46      0.92 o
   6  -4   7        1.11        0.95      0.72 o
   7  -4   7        9.47       10.68      1.09 o
  -8  -3   7        0.16       -0.92      0.92 o
  -7  -3   7       13.14       10.30      1.44 o
  -6  -3   7       27.96       28.85      1.88 o
  -5  -3   7       95.67      107.25      2.05 o
  -4  -3   7        0.96       -0.42      0.42 o
  -3  -3   7       59.35       73.88      1.19 o
  -2  -3   7       29.54       37.16      0.93 o
  -1  -3   7      689.22      739.48      4.78 o
   0  -3   7       28.25       41.07      0.80 o
   1  -3   7      100.46      121.72      1.08 o
   2  -3   7      122.01      117.99      1.14 o
   3  -3   7        4.30        1.30      0.30 o
   4  -3   7        1.14       -0.56      0.62 o
   5  -3   7       72.51       72.59      1.72 o
   6  -3   7        1.49        0.33      0.75 o
   7  -3   7       33.32       36.56      1.66 o
   8  -3   7        3.25       -2.72      3.43 o
  -8  -2   7        5.51        5.22      1.12 o
  -7  -2   7        6.40        4.34      1.38 o
  -6  -2   7       13.58       12.89      0.99 o
  -5  -2   7        5.82        3.13      0.62 o
  -4  -2   7        0.14        0.48      0.38 o
  -3  -2   7        1.94        1.39      0.33 o
  -2  -2   7       30.02       26.13      0.92 o
  -1  -2   7     1706.23     1848.13      9.92 o
   0  -2   7     1321.09     1414.55      9.95 o
   1  -2   7       14.43       25.22      0.48 o
   2  -2   7        8.71       11.87      0.39 o
   3  -2   7      421.69      425.71      3.42 o
   4  -2   7       61.23       55.96      1.41 o
   5  -2   7       34.08       33.37      1.30 o
   6  -2   7       24.93       24.91      1.59 o
   7  -2   7        5.30        2.03      0.99 o
  -9  -1   7        2.40        3.02      1.87 o
  -8  -1   7       11.67        9.08      1.49 o
  -7  -1   7        2.69        1.91      0.70 o
  -6  -1   7        7.57        7.28      0.80 o
  -5  -1   7       46.83       44.16      1.27 o
  -4  -1   7      110.16      106.10      1.35 o
  -3  -1   7        8.10        5.37      0.37 o
  -2  -1   7       42.12       42.59      0.66 o
  -1  -1   7      509.96      534.48      6.75 o
   0  -1   7      522.39      538.40      3.05 o
   1  -1   7      731.98      687.64      4.52 o
   2  -1   7      403.21      359.52      2.41 o
   3  -1   7       29.31       19.98      0.90 o
   4  -1   7       40.16       41.71      1.40 o
   5  -1   7        3.39        1.62      0.65 o
   6  -1   7       25.10       28.55      1.50 o
   7  -1   7       87.68      101.60      4.87 o
  -9   0   7        7.13        6.80      1.20 o
  -8   0   7       20.10       18.18      1.82 o
  -7   0   7        9.08        5.59      0.79 o
  -6   0   7       16.67       14.88      0.88 o
  -5   0   7        0.00       -0.51      0.51 o
  -4   0   7        4.09        2.76      0.48 o
  -3   0   7      183.70      166.77      1.47 o
  -2   0   7      785.11      799.75      4.64 o
  -1   0   7      985.38      884.59      5.38 o
   0   0   7       58.02       42.69      1.31 o
   1   0   7      223.13      204.10      3.99 o
   2   0   7      393.28      397.12      2.74 o
   3   0   7      274.85      265.53      4.18 o
   4   0   7        7.64        5.96      0.75 o
   5   0   7       90.17       90.65      2.10 o
   6   0   7       23.15       19.48      1.74 o
   7   0   7        0.06       -1.01      1.01 o
  -9   1   7        0.14        1.52      1.11 o
  -8   1   7        0.06        0.78      0.81 o
  -7   1   7       76.92       77.41      2.00 o
  -6   1   7        2.56        1.39      0.61 o
  -5   1   7       24.64       26.85      1.00 o
  -4   1   7      128.39      129.48      1.60 o
  -3   1   7      465.47      484.15      3.22 o
  -2   1   7       10.51       11.86      0.47 o
  -1   1   7       12.92       16.94      0.45 o
   0   1   7      681.60      693.47      8.95 o
   1   1   7      104.31       86.39      2.24 o
   2   1   7        5.01        6.13      0.51 o
   3   1   7       36.55       30.51      1.33 o
   4   1   7        1.78        0.48      0.77 o
   5   1   7       34.05       31.00      1.55 o
   6   1   7        8.14        6.57      1.13 o
  -9   2   7        2.18        0.91      1.25 o
  -8   2   7        5.08        4.96      0.94 o
  -7   2   7       25.96       24.41      1.33 o
  -6   2   7      175.63      195.24      3.37 o
  -5   2   7        6.66        4.49      0.67 o
  -4   2   7        0.97        1.10      0.48 o
  -3   2   7      255.70      244.14      1.94 o
  -2   2   7      191.42      200.47      1.71 o
  -1   2   7        1.80        2.23      0.24 o
   0   2   7      102.56      113.29      1.13 o
   1   2   7       33.92       25.30      0.50 o
   2   2   7        0.42       -0.50      0.50 o
   3   2   7       25.80       25.01      1.02 o
   4   2   7      167.03      168.24      2.65 o
   5   2   7        0.60       -1.30      1.30 o
   6   2   7        0.84       -1.43      1.57 o
  -9   3   7       10.24       10.21      1.39 o
  -8   3   7       11.03       11.34      1.01 o
  -7   3   7       14.05       12.93      1.06 o
  -6   3   7        2.61        1.95      0.67 o
  -5   3   7       32.05       41.34      1.31 o
  -4   3   7      367.78      361.17      3.48 o
  -3   3   7      200.64      195.23      2.03 o
  -2   3   7        0.14        0.25      0.32 o
  -1   3   7      160.39      151.99      1.77 o
   0   3   7        3.62        5.30      0.53 o
   1   3   7      315.74      282.53      3.01 o
   2   3   7       94.19       83.79      1.63 o
   3   3   7       13.76       10.02      0.85 o
   4   3   7       29.21       30.03      1.86 o
   5   3   7        6.30        2.34      1.65 o
  -9   4   7        0.17        1.00      2.43 o
  -8   4   7       16.73       17.27      1.54 o
  -7   4   7       94.05      103.57      2.31 o
  -6   4   7        2.18        1.10      0.69 o
  -5   4   7      161.54      146.00      2.33 o
  -4   4   7        0.01       -0.50      0.50 o
  -3   4   7       12.97       11.03      0.96 o
  -2   4   7        6.21        9.19      0.70 o
  -1   4   7      138.15      120.40      1.98 o
   0   4   7      467.06      472.92      4.87 o
   1   4   7       25.19       28.90      1.53 o
   2   4   7       41.82       50.79      1.51 o
   3   4   7       51.23       59.24      1.72 o
   4   4   7       13.71       10.02      1.37 o
  -8   5   7        0.52        0.86      0.95 o
  -7   5   7        9.06        3.41      1.19 o
  -6   5   7        7.50        4.60      1.03 o
  -5   5   7        7.58        5.76      0.84 o
  -4   5   7       20.17       15.45      1.13 o
  -3   5   7       10.04        8.23      0.92 o
  -2   5   7      616.07      647.37     15.12 o
  -1   5   7       39.65       46.82      1.72 o
   0   5   7       59.96       39.69      1.39 o
   1   5   7      118.24      119.72      2.23 o
   2   5   7        7.28        4.25      0.84 o
   3   5   7        7.68       10.65      1.98 o
  -8   6   7       12.22       10.70      2.27 o
  -7   6   7        0.86        0.15      1.04 o
  -6   6   7        3.27        2.36      0.97 o
  -5   6   7       35.06       33.22      1.77 o
  -4   6   7        3.55        2.60      0.82 o
  -3   6   7        7.58       10.00      1.32 o
  -2   6   7       54.59       46.41      1.92 o
  -1   6   7       34.41       33.14      1.58 o
   0   6   7       21.13       13.53      1.53 o
   1   6   7       14.46       14.83      1.84 o
   2   6   7       12.26        9.62      1.19 o
   3   6   7        1.50       -1.92      1.92 o
  -7   7   7        0.08       -0.25      0.90 o
  -6   7   7        6.68        6.11      1.05 o
  -5   7   7        7.06        5.27      1.11 o
  -4   7   7        3.29        3.67      0.98 o
  -3   7   7       26.77       29.11      1.75 o
  -2   7   7       16.13       10.91      1.19 o
  -1   7   7       23.82       18.24      1.36 o
   0   7   7        3.58        6.34      2.37 o
   1   7   7        1.26       -0.16      2.02 o
   2   7   7        0.51       -2.43      2.58 o
  -8   8   7        2.96        7.30      3.01 o
  -7   8   7        0.64       -1.91      2.93 o
  -6   8   7       16.71       14.54      2.12 o
  -5   8   7        7.13        9.90      1.34 o
  -4   8   7       19.37       16.33      1.41 o
  -3   8   7       39.03       49.32      2.40 o
  -2   8   7        1.80       -0.99      0.99 o
  -1   8   7        3.63        7.03      1.28 o
   0   8   7        0.52        2.83      2.73 o
   1   8   7       18.85       20.18      3.86 o
  -7   9   7        0.06       -0.14      3.29 o
  -6   9   7        2.51        5.58      3.43 o
  -5   9   7        8.45       11.45      3.15 o
  -4   9   7        4.02        7.58      2.86 o
  -3   9   7        1.78        4.87      3.15 o
  -2   9   7        0.01        6.30      3.15 o
  -1   9   7        8.27       11.88      3.58 o
  -5  10   7        1.89        4.44      2.72 o
  -4  10   7        7.97        8.87      3.15 o
  -3  10   7        0.36        7.01      3.43 o
   1 -12   8        0.01       -2.29      2.29 o
   2 -12   8        1.92       -0.50      2.36 o
  -1 -11   8        2.13       -0.50      1.72 o
   0 -11   8        4.71        3.71      1.26 o
   1 -11   8        2.96        2.74      1.13 o
   2 -11   8       17.08       15.12      1.45 o
   3 -11   8        1.76        0.42      1.26 o
  -3 -10   8        1.81       -2.29      2.29 o
  -2 -10   8        3.96        1.83      1.05 o
  -1 -10   8       39.22       42.22      2.11 o
   0 -10   8        2.25        0.10      1.01 o
   1 -10   8        1.38        4.40      0.99 o
   2 -10   8        0.23       -0.39      0.88 o
   3 -10   8        1.97       -0.31      1.00 o
   4 -10   8        0.37       -0.13      1.38 o
   5 -10   8       59.82       62.99      3.70 o
   6 -10   8        1.53       -3.15      3.15 o
  -4  -9   8        1.71        1.12      1.08 o
  -3  -9   8        1.74        0.81      1.04 o
  -2  -9   8       27.51       22.26      1.64 o
  -1  -9   8        0.19       -0.83      0.83 o
   0  -9   8        6.20        8.71      1.21 o
   1  -9   8       17.87       20.03      1.39 o
   2  -9   8       23.03       21.55      1.35 o
   3  -9   8       12.94       11.29      1.11 o
   4  -9   8        1.21        2.93      1.36 o
   5  -9   8        0.04        0.29      1.12 o
   6  -9   8       25.03       22.18      4.08 o
  -5  -8   8        2.75        0.50      1.57 o
  -4  -8   8       12.72       12.06      1.33 o
  -3  -8   8        6.74        5.17      1.05 o
  -2  -8   8        6.75        7.15      0.92 o
  -1  -8   8        0.00       -0.21      0.70 o
   0  -8   8        4.85        3.87      0.80 o
   1  -8   8        0.12        0.12      0.64 o
   2  -8   8       15.30       19.04      1.25 o
   3  -8   8        0.04        0.59      0.71 o
   4  -8   8       55.87       56.48      2.81 o
   5  -8   8       84.84       79.37      2.66 o
   6  -8   8       11.35        9.32      1.73 o
   7  -8   8       10.97        9.02      2.72 o
  -6  -7   8       11.95       13.38      2.12 o
  -5  -7   8       12.22        9.65      1.24 o
  -4  -7   8       33.30       41.16      2.86 o
  -3  -7   8       15.97       19.57      1.26 o
  -2  -7   8        0.29       -0.12      0.62 o
  -1  -7   8       19.63       16.51      1.16 o
   0  -7   8       15.74       13.06      0.96 o
   1  -7   8      113.47      123.88      2.13 o
   2  -7   8       91.56       85.64      1.95 o
   3  -7   8      237.65      240.73      3.30 o
   4  -7   8       99.44      108.68      2.77 o
   5  -7   8      122.17      119.35      2.89 o
   6  -7   8       10.35       12.00      1.37 o
   7  -7   8        0.19       -0.02      1.67 o
  -6  -6   8        0.03       -1.14      1.14 o
  -5  -6   8      184.57      213.69      6.13 o
  -4  -6   8       61.02       61.44      2.10 o
  -3  -6   8       16.09       16.77      1.33 o
  -2  -6   8        4.48        4.39      0.73 o
  -1  -6   8      346.94      356.30      4.10 o
   0  -6   8      118.78      118.52      2.11 o
   1  -6   8       47.08       42.38      1.27 o
   2  -6   8       25.28       26.79      1.14 o
   3  -6   8        3.44        4.11      0.68 o
   4  -6   8      112.38      114.90      3.45 o
   5  -6   8       32.01       22.17      1.42 o
   6  -6   8       86.77      100.40      2.72 o
   7  -6   8        9.81       12.35      1.26 o
  -7  -5   8        1.31       -1.19      1.19 o
  -6  -5   8        2.86        1.85      0.90 o
  -5  -5   8        0.11       -0.74      0.74 o
  -4  -5   8        7.97        7.33      1.30 o
  -3  -5   8       85.96       84.23      1.94 o
  -2  -5   8       35.80       39.16      1.27 o
  -1  -5   8        6.98        9.09      0.69 o
   0  -5   8      104.31      100.05      1.76 o
   1  -5   8        3.73        2.45      0.44 o
   2  -5   8       54.67       48.23      1.10 o
   3  -5   8       37.01       38.47      1.16 o
   4  -5   8        0.87       -0.62      0.62 o
   5  -5   8       10.25       11.56      1.06 o
   6  -5   8       32.13       39.92      2.90 o
   7  -5   8        0.28       -0.88      0.88 o
  -8  -4   8        0.13       -1.57      2.00 o
  -7  -4   8        6.72        8.40      1.22 o
  -6  -4   8        7.32        3.84      1.43 o
  -5  -4   8        7.80        5.61      0.83 o
  -4  -4   8        4.42        3.39      0.71 o
  -3  -4   8       19.13       18.46      0.96 o
  -2  -4   8       72.02       71.89      1.36 o
  -1  -4   8        1.93        1.48      0.39 o
   0  -4   8        0.07        1.18      0.31 o
   1  -4   8        0.53        1.11      0.27 o
   2  -4   8      159.52      155.49      1.52 o
   3  -4   8       42.59       36.58      1.24 o
   4  -4   8        5.21        4.58      0.74 o
   5  -4   8        7.88        4.87      0.79 o
   6  -4   8       22.33       18.53      1.13 o
   7  -4   8       63.91       64.20      3.10 o
  -8  -3   8       14.79       14.34      1.40 o
  -7  -3   8        7.35        2.30      1.45 o
  -6  -3   8       17.77       15.31      1.12 o
  -5  -3   8       29.81       27.13      1.33 o
  -4  -3   8       35.17       35.17      1.09 o
  -3  -3   8      136.49      139.48      1.74 o
  -2  -3   8      116.52      111.29      1.41 o
  -1  -3   8        1.04        2.22      0.45 o
   0  -3   8      948.22      979.92      5.59 o
   1  -3   8      195.85      174.04      1.48 o
   2  -3   8        7.72        5.61      0.38 o
   3  -3   8      210.69      197.97      2.39 o
   4  -3   8      117.87      120.90      2.12 o
   5  -3   8      221.30      218.65      2.99 o
   6  -3   8       17.50       23.92      1.56 o
   7  -3   8       10.47       10.54      1.12 o
  -8  -2   8        8.25        6.82      1.22 o
  -7  -2   8       10.28        7.66      1.29 o
  -6  -2   8        2.91        0.85      0.70 o
  -5  -2   8        6.86        4.35      0.66 o
  -4  -2   8      283.92      286.42      3.26 o
  -3  -2   8        0.40        0.84      0.37 o
  -2  -2   8      237.11      247.61      1.93 o
  -1  -2   8      475.53      480.72      3.22 o
   0  -2   8     1597.59     1641.48     10.07 o
   1  -2   8       79.52       85.24      0.81 o
   2  -2   8      306.29      305.57      1.98 o
   3  -2   8      267.04      259.00      2.87 o
   4  -2   8      226.80      208.66      2.67 o
   5  -2   8        6.31        6.14      0.79 o
   6  -2   8        1.33       -0.02      0.94 o
   7  -2   8        1.22        1.80      1.13 o
  -9  -1   8        0.39        1.29      1.36 o
  -8  -1   8        3.86        2.48      1.09 o
  -7  -1   8        6.80        5.36      1.22 o
  -6  -1   8       10.60       11.28      0.87 o
  -5  -1   8       40.82       41.15      1.29 o
  -4  -1   8       24.91       28.89      0.84 o
  -3  -1   8       18.01       19.62      0.61 o
  -2  -1   8      148.02      165.58      1.43 o
  -1  -1   8        3.90        3.83      0.30 o
   0  -1   8       58.53       51.21      1.23 o
   1  -1   8      210.19      193.67      3.97 o
   2  -1   8      128.99       98.70      1.29 o
   3  -1   8       20.93       15.38      0.71 o
   4  -1   8        0.05        0.09      0.49 o
   5  -1   8       21.95       22.03      1.25 o
   6  -1   8       20.33       20.26      1.44 o
   7  -1   8       26.80       29.80      2.16 o
  -9   0   8        4.73        4.49      3.08 o
  -8   0   8        2.50        2.54      1.03 o
  -7   0   8        6.13        3.17      0.98 o
  -6   0   8       41.58       39.48      1.28 o
  -5   0   8       12.40        7.36      0.71 o
  -4   0   8        7.55        2.55      0.50 o
  -3   0   8       98.58       93.55      1.10 o
  -2   0   8       14.57       16.69      0.52 o
  -1   0   8      221.04      209.34      1.43 o
   0   0   8        1.07       -0.62      0.89 o
   1   0   8       59.98       56.63      1.59 o
   2   0   8       10.36        8.57      0.48 o
   3   0   8       31.56       28.07      1.27 o
   4   0   8        8.22        7.32      0.80 o
   5   0   8        1.98        0.38      0.81 o
   6   0   8       26.57       25.35      1.55 o
  -9   1   8        0.01        1.21      1.57 o
  -8   1   8        4.36        3.09      0.91 o
  -7   1   8      198.37      209.36      4.23 o
  -6   1   8       13.78       12.34      0.92 o
  -5   1   8       25.13       24.22      1.60 o
  -4   1   8      198.80      213.14      2.41 o
  -3   1   8      238.06      249.77      1.98 o
  -2   1   8       76.42       77.22      0.99 o
  -1   1   8       32.62       26.67      0.49 o
   0   1   8       77.08       70.64      2.01 o
   1   1   8      496.23      455.53      6.21 o
   2   1   8       18.16       15.31      0.74 o
   3   1   8       20.09       20.47      0.84 o
   4   1   8        1.37        2.28      1.32 o
   5   1   8       13.19       12.00      1.53 o
  -9   2   8        0.72       -2.72      2.86 o
  -8   2   8        3.44        3.76      0.96 o
  -7   2   8        8.58        8.63      0.88 o
  -6   2   8       51.33       53.47      1.61 o
  -5   2   8       31.89       31.79      1.18 o
  -4   2   8      310.93      300.44      3.05 o
  -3   2   8        0.16       -0.40      0.40 o
  -2   2   8      658.62      620.64      4.88 o
  -1   2   8      465.66      428.67      3.23 o
   0   2   8        6.13       10.56      2.25 o
   1   2   8      201.85      183.05      2.41 o
   2   2   8       29.52       30.70      0.81 o
   3   2   8        1.11       -0.54      0.64 o
   4   2   8       69.00       74.07      3.31 o
   5   2   8        0.97        0.51      2.29 o
  -9   3   8       28.34       22.75      4.15 o
  -8   3   8        8.05        7.77      1.19 o
  -7   3   8        9.87       10.89      1.34 o
  -6   3   8       47.97       49.35      2.17 o
  -5   3   8       70.01       69.60      2.37 o
  -4   3   8      154.36      148.24      2.65 o
  -3   3   8       34.21       33.11      1.30 o
  -2   3   8       21.66       20.95      1.14 o
  -1   3   8      216.95      192.82      2.38 o
   0   3   8        2.57        3.98      0.50 o
   1   3   8       18.15       16.73      0.72 o
   2   3   8       46.28       48.24      1.66 o
   3   3   8       12.79       17.46      2.26 o
   4   3   8       12.68       11.78      2.98 o
  -9   4   8        0.26       -2.29      2.43 o
  -8   4   8       16.21       12.29      1.41 o
  -7   4   8       46.98       46.89      2.66 o
  -6   4   8       26.46       22.59      1.41 o
  -5   4   8        1.84        0.13      0.75 o
  -4   4   8        3.27        0.91      0.71 o
  -3   4   8       94.77       90.09      2.02 o
  -2   4   8        8.14        9.70      1.20 o
  -1   4   8      228.11      222.25      3.00 o
   0   4   8       34.56       39.96      1.15 o
   1   4   8        5.69        7.01      0.67 o
   2   4   8        9.36        8.32      1.72 o
   3   4   8       62.97       63.88      3.66 o
   4   4   8        6.77        3.86      3.58 o
  -9   5   8        0.14        0.00      2.58 o
  -8   5   8        0.82       -1.50      1.65 o
  -7   5   8        0.87       -0.16      1.04 o
  -6   5   8       43.89       43.06      1.92 o
  -5   5   8        0.21        0.48      0.81 o
  -4   5   8        0.42        0.15      0.76 o
  -3   5   8      494.33      505.31      7.37 o
  -2   5   8       58.85       60.05      1.84 o
  -1   5   8        1.05        0.41      0.65 o
   0   5   8        0.30        0.42      0.66 o
   1   5   8       58.27       47.88      3.76 o
   2   5   8       62.16       64.91      7.30 o
   3   5   8        5.38        0.59      2.22 o
  -8   6   8        0.11        1.72      2.58 o
  -7   6   8        5.24        4.86      1.11 o
  -6   6   8       22.62       26.41      2.50 o
  -5   6   8        4.95        3.56      0.94 o
  -4   6   8       40.53       45.49      1.81 o
  -3   6   8        0.42        0.38      0.89 o
  -2   6   8        3.61        1.80      1.14 o
  -1   6   8       75.50       75.27      2.19 o
   0   6   8       83.11       95.73      2.34 o
   1   6   8       19.48       37.19      9.44 o
   2   6   8        0.41        2.15      2.86 o
   3   6   8        0.05       -0.43      3.01 o
  -8   7   8       18.38       28.19      5.01 o
  -7   7   8        0.05       -0.05      1.67 o
  -6   7   8       10.63        7.81      1.18 o
  -5   7   8       14.10       14.56      1.48 o
  -4   7   8       48.48       49.15      2.16 o
  -3   7   8       59.79       71.97      3.08 o
  -2   7   8        4.25        5.84      1.07 o
  -1   7   8       38.85       54.37      2.09 o
   0   7   8        1.07        5.26      4.79 o
   1   7   8        1.77        1.14      2.72 o
   2   7   8        0.06       -1.86      2.72 o
  -8   8   8        1.27        2.86      2.58 o
  -7   8   8        1.52       -2.29      3.01 o
  -6   8   8        1.03        3.86      3.29 o
  -5   8   8       12.83       21.75      4.29 o
  -4   8   8        1.74        3.39      1.29 o
  -3   8   8        1.75        3.11      1.20 o
  -2   8   8        2.42        3.89      1.16 o
  -1   8   8        1.95        2.88      1.47 o
   0   8   8        0.03        2.72      3.01 o
   1   8   8        2.08        1.86      3.01 o
  -6   9   8       11.34       20.18      4.44 o
  -5   9   8        8.96       14.31      4.01 o
  -4   9   8       22.52       29.76      5.01 o
  -3   9   8        2.46        0.57      2.29 o
  -2   9   8        0.89        5.72      3.15 o
  -1   9   8        5.54        6.30      3.29 o
  -1 -11   9        0.97        1.57      1.82 o
   0 -11   9        6.66        4.51      1.52 o
   1 -11   9       12.33        9.78      1.43 o
   4 -11   9        5.41        3.72      4.01 o
   5 -11   9       11.82        3.43      3.86 o
  -3 -10   9        0.16        0.36      1.82 o
  -2 -10   9        4.77        4.04      1.23 o
  -1 -10   9        6.95        6.02      1.19 o
   0 -10   9        2.22        1.61      0.94 o
   1 -10   9       83.15       89.34      2.75 o
   2 -10   9        0.01       -1.04      1.31 o
   3 -10   9        8.70        7.71      1.67 o
   4 -10   9       24.92       21.99      2.07 o
   5 -10   9       33.15       26.90      6.15 o
  -4  -9   9        1.44        1.49      2.15 o
  -3  -9   9        0.18       -0.90      0.90 o
  -2  -9   9        9.17        6.23      2.40 o
  -1  -9   9        8.44        6.28      1.07 o
   0  -9   9       63.95       71.74      2.79 o
   1  -9   9        3.29        5.92      0.91 o
   2  -9   9        0.00        1.40      1.12 o
   3  -9   9        0.55       -1.06      1.17 o
   4  -9   9       24.10       17.46      1.77 o
   5  -9   9        6.18        3.57      1.61 o
   6  -9   9        0.44       -0.14      2.58 o
  -5  -8   9        1.73        1.72      3.01 o
  -4  -8   9        7.27        5.45      1.10 o
  -3  -8   9        3.30        3.43      0.98 o
  -2  -8   9       30.48       23.38      1.49 o
  -1  -8   9        8.76       11.80      1.51 o
   0  -8   9        0.06        0.72      0.80 o
   1  -8   9        7.77        6.94      0.85 o
   2  -8   9       10.78        9.37      1.19 o
   3  -8   9       78.19       82.37      2.88 o
   4  -8   9        0.33       -1.03      1.03 o
   5  -8   9       23.54       32.03      2.02 o
   6  -8   9       36.66       46.71      3.04 o
  -6  -7   9        0.24        0.72      1.71 o
  -5  -7   9        4.19        3.39      1.11 o
  -4  -7   9       29.06       28.47      2.67 o
  -3  -7   9       41.21       44.90      2.34 o
  -2  -7   9        1.19        0.70      0.96 o
  -1  -7   9        0.50       -0.78      0.78 o
   0  -7   9        7.65        7.43      1.01 o
   1  -7   9      134.43      128.77      3.39 o
   2  -7   9        5.76        4.32      0.80 o
   3  -7   9        2.82        2.03      0.91 o
   4  -7   9       66.18       73.55      2.29 o
   5  -7   9       35.10       36.69      1.88 o
   6  -7   9       45.27       41.44      2.13 o
   7  -7   9        4.15        4.87      2.58 o
  -6  -6   9        2.01        1.73      1.16 o
  -5  -6   9      172.38      178.91      5.63 o
  -4  -6   9       48.08       44.21      3.81 o
  -3  -6   9        2.13        3.57      0.95 o
  -2  -6   9       35.91       32.81      1.32 o
  -1  -6   9        0.60       -0.57      0.57 o
   0  -6   9       21.12       24.55      1.23 o
   1  -6   9      216.58      207.41      2.65 o
   2  -6   9        7.14        7.78      0.80 o
   3  -6   9      145.30      135.08      2.68 o
   4  -6   9       10.31        5.17      0.95 o
   5  -6   9       98.23       84.74      2.40 o
   6  -6   9       11.49       11.49      1.10 o
   7  -6   9        0.96        0.74      1.21 o
  -7  -5   9        5.37        2.22      1.17 o
  -6  -5   9        0.44       -0.94      0.94 o
  -5  -5   9        0.05       -0.08      1.00 o
  -4  -5   9       41.89       45.92      2.25 o
  -3  -5   9       16.43       14.41      1.03 o
  -2  -5   9        1.11        0.77      0.62 o
  -1  -5   9       21.03       23.17      0.93 o
   0  -5   9        2.46        2.00      0.52 o
   1  -5   9      506.50      497.10      4.20 o
   2  -5   9      291.20      280.15      3.86 o
   3  -5   9       12.13       10.80      0.99 o
   4  -5   9       69.75       69.89      1.79 o
   5  -5   9       16.03       18.93      1.35 o
   6  -5   9       11.61        8.48      1.02 o
   7  -5   9        0.38        0.95      1.77 o
  -8  -4   9        0.01       -2.15      2.15 o
  -7  -4   9        8.68        6.28      1.78 o
  -6  -4   9       14.57       10.96      1.12 o
  -5  -4   9        0.12       -0.35      0.68 o
  -4  -4   9       10.39       15.19      0.96 o
  -3  -4   9       59.87       48.52      1.62 o
  -2  -4   9       17.14       14.13      1.09 o
  -1  -4   9       77.62       71.74      1.04 o
   0  -4   9      640.99      662.12      4.14 o
   1  -4   9       66.29       64.52      1.00 o
   2  -4   9        4.98        4.90      0.50 o
   3  -4   9       62.92       64.54      1.55 o
   4  -4   9       16.87       17.73      1.07 o
   5  -4   9       84.56       82.12      1.94 o
   6  -4   9       47.33       55.74      2.51 o
   7  -4   9       30.61       45.20      2.15 o
  -8  -3   9       17.23       13.96      1.81 o
  -7  -3   9        5.42        1.25      1.19 o
  -6  -3   9        0.06       -0.70      0.70 o
  -5  -3   9        5.02        2.04      0.67 o
  -4  -3   9       35.43       30.10      0.95 o
  -3  -3   9       59.94       73.70      1.27 o
  -2  -3   9      153.58      165.90      1.58 o
  -1  -3   9       60.45       65.56      0.92 o
   0  -3   9       19.41       16.06      0.56 o
   1  -3   9        0.28        0.72      0.29 o
   2  -3   9        1.96        1.03      0.41 o
   3  -3   9      431.34      421.18      4.45 o
   4  -3   9       16.56       18.03      0.99 o
   5  -3   9       21.98       23.33      1.17 o
   6  -3   9        1.40        1.48      0.85 o
   7  -3   9       43.53       56.92      2.14 o
  -8  -2   9        1.97        0.63      1.20 o
  -7  -2   9       45.13       50.04      1.76 o
  -6  -2   9        0.61        0.32      0.64 o
  -5  -2   9        0.96       -0.47      0.47 o
  -4  -2   9      116.54      134.37      1.73 o
  -3  -2   9       31.47       26.79      0.85 o
  -2  -2   9        1.06        1.41      0.40 o
  -1  -2   9       20.72       21.44      0.63 o
   0  -2   9       41.18       37.94      0.64 o
   1  -2   9        2.09        2.85      0.40 o
   2  -2   9       15.28       15.47      0.62 o
   3  -2   9       55.88       55.05      1.11 o
   4  -2   9       36.49       37.09      1.16 o
   5  -2   9        3.40        2.98      0.71 o
   6  -2   9       18.82       18.38      1.88 o
  -9  -1   9        7.62        8.73      2.86 o
  -8  -1   9        2.84        0.55      1.09 o
  -7  -1   9        0.20       -0.73      0.73 o
  -6  -1   9        5.02        2.00      0.63 o
  -5  -1   9        0.87       -0.58      0.58 o
  -4  -1   9       23.74       15.21      0.72 o
  -3  -1   9       34.68       26.93      0.74 o
  -2  -1   9      235.15      211.18      1.70 o
  -1  -1   9      307.01      285.93      2.06 o
   0  -1   9      143.00      131.77      1.89 o
   1  -1   9       30.74       23.47      1.24 o
   2  -1   9       38.23       42.64      1.49 o
   3  -1   9       27.30       28.35      1.25 o
   4  -1   9       74.66       76.13      1.51 o
   5  -1   9        5.00        3.60      1.53 o
   6  -1   9       14.64        5.87      5.01 o
  -8   0   9        4.42        2.28      1.63 o
  -7   0   9       16.90       16.47      1.18 o
  -6   0   9       81.81       76.42      1.88 o
  -5   0   9      140.80      133.26      2.06 o
  -4   0   9      129.02      126.47      1.85 o
  -3   0   9      190.32      181.01      1.88 o
  -2   0   9       15.50       15.78      0.53 o
  -1   0   9       75.08       79.67      0.86 o
   0   0   9       32.92       30.44      1.58 o
   1   0   9      207.22      202.05      3.21 o
   2   0   9      302.46      299.52      4.27 o
   3   0   9       16.31       14.06      1.43 o
   4   0   9      147.59      150.88      4.68 o
   5   0   9       33.76       29.46      4.14 o
  -9   1   9        9.72        3.43      3.86 o
  -8   1   9        2.84        2.41      1.40 o
  -7   1   9      306.49      332.68      9.81 o
  -6   1   9       40.27       35.83      1.97 o
  -5   1   9       12.28       13.25      0.94 o
  -4   1   9       42.95       46.63      1.40 o
  -3   1   9      103.50      106.27      1.99 o
  -2   1   9      118.68      112.80      1.78 o
  -1   1   9       92.62       83.13      0.85 o
   0   1   9       87.12       84.46      2.46 o
   1   1   9      247.49      218.88      4.05 o
   2   1   9       22.45       21.16      1.59 o
   3   1   9       64.53       68.40      2.66 o
   4   1   9       67.36       71.80      4.28 o
   5   1   9        0.08       -1.45      1.65 o
  -9   2   9        1.85        3.43      3.29 o
  -8   2   9        1.98        1.54      1.24 o
  -7   2   9        1.25        0.03      1.00 o
  -6   2   9       85.74       87.55      2.47 o
  -5   2   9       15.97       15.98      1.19 o
  -4   2   9       24.92       21.07      1.21 o
  -3   2   9        0.00       -0.45      0.53 o
  -2   2   9        7.26        3.91      0.49 o
  -1   2   9       10.56        6.35      0.76 o
   0   2   9       54.94       52.57      2.10 o
   1   2   9       62.29       59.71      2.14 o
   2   2   9        0.42       -0.10      0.95 o
   3   2   9        1.78        1.70      1.24 o
   4   2   9        5.64        3.67      1.57 o
  -9   3   9       19.71       15.17      4.01 o
  -8   3   9        6.95        6.09      1.18 o
  -7   3   9        4.62        5.49      1.40 o
  -6   3   9       12.44       12.19      1.21 o
  -5   3   9        0.80       -0.59      0.76 o
  -4   3   9        0.01       -0.60      0.60 o
  -3   3   9       60.33       58.61      1.61 o
  -2   3   9       53.46       52.49      1.41 o
  -1   3   9       12.09       11.57      0.91 o
   0   3   9       18.34       13.46      1.40 o
   1   3   9       36.63       35.09      2.27 o
   2   3   9        9.04       10.69      1.68 o
   3   3   9        9.43        8.23      2.14 o
   4   3   9        0.42       -1.58      1.58 o
  -8   4   9        2.27        1.16      1.39 o
  -7   4   9        0.02       -0.38      0.79 o
  -6   4   9       16.28       12.70      1.22 o
  -5   4   9        0.11       -0.31      0.81 o
  -4   4   9       52.25       54.20      1.86 o
  -3   4   9      105.02      115.10      2.33 o
  -2   4   9       77.18       74.26      1.72 o
  -1   4   9       14.00       16.80      1.18 o
   0   4   9       39.22       46.37      2.27 o
   1   4   9        1.19       -1.46      1.46 o
   2   4   9        3.27       -0.20      2.41 o
   3   4   9        4.78        0.83      1.99 o
   4   4   9        4.60       -3.29      3.43 o
  -8   5   9        1.48        2.07      1.91 o
  -7   5   9        1.52        0.79      0.99 o
  -6   5   9       36.85       38.95      1.94 o
  -5   5   9        4.88        5.90      0.96 o
  -4   5   9       27.25       28.78      2.76 o
  -3   5   9       32.40       42.84      1.69 o
  -2   5   9       18.13        9.97      0.95 o
  -1   5   9       41.46       44.09      1.53 o
   0   5   9       10.62        9.22      2.44 o
   1   5   9        0.39        1.28      2.22 o
   2   5   9       40.40       49.36      5.29 o
   3   5   9       14.78       21.04      4.44 o
  -9   6   9        6.91        6.30      3.29 o
  -8   6   9       11.46       11.02      3.58 o
  -7   6   9        0.18        2.04      1.82 o
  -6   6   9       19.23       18.01      1.46 o
  -5   6   9        0.42        0.86      0.82 o
  -4   6   9        0.02        0.58      0.83 o
  -3   6   9       24.18       19.80      1.43 o
  -2   6   9        3.82        1.23      0.86 o
  -1   6   9       27.55       29.60      3.23 o
   0   6   9        8.38        7.51      1.74 o
   1   6   9       13.51       20.03      4.01 o
   2   6   9        4.36        5.44      3.29 o
  -8   7   9       18.00       22.04      5.01 o
  -7   7   9        1.23       -2.00      2.00 o
  -6   7   9        0.51        0.57      2.29 o
  -5   7   9       29.87       33.84      2.58 o
  -4   7   9       10.11        8.04      1.13 o
  -3   7   9       28.28       29.69      2.18 o
  -2   7   9        5.54        7.41      1.20 o
  -1   7   9        5.75        6.44      3.29 o
   0   7   9       12.05        8.30      3.43 o
   1   7   9        0.88       -0.57      2.86 o
  -7   8   9        1.68        2.15      3.43 o
  -6   8   9       39.10       54.66      6.15 o
  -5   8   9        3.79        3.01      2.58 o
  -4   8   9        0.73       -2.86      2.86 o
  -3   8   9        0.11        0.04      1.37 o
  -2   8   9        8.07        8.30      3.43 o
  -1   8   9       15.42       19.32      3.72 o
   0   8   9        0.19       -3.01      3.01 o
  -5   9   9        3.42        6.73      3.72 o
  -4   9   9        7.91       12.88      3.86 o
  -3   9   9        3.13        4.58      3.43 o
   4 -11  10        0.00       -2.86      3.58 o
  -3 -10  10        5.04        4.15      1.57 o
  -2 -10  10        0.17        0.13      1.26 o
  -1 -10  10        0.19       -0.03      1.22 o
   0 -10  10        3.41        0.50      1.61 o
   1 -10  10       69.12       94.47      9.69 o
   2 -10  10        2.87        0.35      1.40 o
   3 -10  10       15.06       19.24      1.91 o
   4 -10  10       14.80       14.74      4.29 o
  -4  -9  10        2.58        2.25      1.81 o
  -3  -9  10        0.01       -0.86      0.91 o
  -2  -9  10        1.87        0.47      1.14 o
  -1  -9  10        0.10       -0.90      0.90 o
   0  -9  10        9.20        9.91      1.65 o
   1  -9  10       12.77       12.13      1.81 o
   2  -9  10        1.71        2.19      1.16 o
   3  -9  10       11.17        8.83      1.54 o
   4  -9  10        1.34       -0.89      1.14 o
   5  -9  10        2.59        1.72      1.29 o
  -5  -8  10       10.64       13.06      1.87 o
  -4  -8  10        4.20        1.16      1.02 o
  -3  -8  10        0.61       -0.93      0.93 o
  -2  -8  10        2.13        0.79      0.80 o
  -1  -8  10       37.51       36.56      1.73 o
   0  -8  10       28.23       31.53      2.47 o
   1  -8  10        4.57        2.93      2.41 o
   2  -8  10       24.03       21.98      1.71 o
   3  -8  10        0.96        0.78      0.97 o
   4  -8  10        2.98        2.59      1.12 o
   5  -8  10        1.57        2.68      1.17 o
   6  -8  10        1.90        0.72      2.58 o
  -6  -7  10        3.00        1.72      2.72 o
  -5  -7  10        0.17        0.99      1.47 o
  -4  -7  10        2.37        3.36      1.05 o
  -3  -7  10       21.59       18.81      1.85 o
  -2  -7  10      114.53      117.88      2.56 o
  -1  -7  10        7.44        3.89      1.01 o
   0  -7  10       40.93       42.53      2.11 o
   1  -7  10        8.73        8.26      1.20 o
   2  -7  10        7.96        6.23      1.03 o
   3  -7  10       36.38       31.03      1.76 o
   4  -7  10        2.36        2.58      0.94 o
   5  -7  10        0.42        1.54      1.01 o
   6  -7  10       75.14       75.48      2.73 o
  -7  -6  10        8.34        5.87      3.15 o
  -6  -6  10        0.06       -0.99      1.12 o
  -5  -6  10       35.35       39.70      3.14 o
  -4  -6  10        1.36        0.72      0.77 o
  -3  -6  10        7.47        6.46      0.96 o
  -2  -6  10        2.38        2.03      0.77 o
  -1  -6  10      118.06      130.05      2.32 o
   0  -6  10       13.57       11.23      1.04 o
   1  -6  10       22.31       17.65      1.21 o
   2  -6  10        8.16        6.15      0.93 o
   3  -6  10        2.44        1.32      0.81 o
   4  -6  10      114.83      121.90      2.76 o
   5  -6  10       74.18       85.38      3.13 o
   6  -6  10        0.71       -0.61      1.58 o
  -7  -5  10        0.91       -1.67      1.67 o
  -6  -5  10        1.35        1.21      0.90 o
  -5  -5  10       10.10        7.70      1.50 o
  -4  -5  10        3.30        6.48      0.99 o
  -3  -5  10       15.95       15.82      1.14 o
  -2  -5  10        3.04        3.60      0.68 o
  -1  -5  10      103.85      102.64      1.52 o
   0  -5  10        9.74        6.69      0.69 o
   1  -5  10       26.35       22.92      1.17 o
   2  -5  10       75.64       73.84      1.86 o
   3  -5  10       21.63       21.77      1.34 o
   4  -5  10        4.37        4.15      0.88 o
   5  -5  10       19.48       24.65      1.57 o
   6  -5  10        4.72        3.36      1.60 o
   7  -5  10        6.06        6.44      2.00 o
  -8  -4  10        0.02       -2.43      2.43 o
  -7  -4  10        8.41        6.98      1.10 o
  -6  -4  10        4.61        3.26      1.11 o
  -5  -4  10       18.41       14.13      1.19 o
  -4  -4  10       61.66       66.48      1.69 o
  -3  -4  10       24.14       26.32      1.09 o
  -2  -4  10       18.79       16.26      0.79 o
  -1  -4  10      542.37      537.64      4.10 o
   0  -4  10        0.02       -0.60      0.60 o
   1  -4  10      131.98      133.73      1.95 o
   2  -4  10       27.12       20.11      1.54 o
   3  -4  10       45.84       48.05      1.43 o
   4  -4  10       51.10       50.83      1.57 o
   5  -4  10       13.58       14.93      1.02 o
   6  -4  10        9.09        8.89      1.03 o
  -7  -3  10        7.34        6.29      1.15 o
  -6  -3  10        0.72       -0.70      0.70 o
  -5  -3  10       38.97       41.45      1.51 o
  -4  -3  10       23.37       19.00      0.87 o
  -3  -3  10       55.70       48.62      1.24 o
  -2  -3  10      239.08      239.87      2.33 o
  -1  -3  10      483.11      497.25      4.11 o
   0  -3  10        5.75        5.77      0.85 o
   1  -3  10       76.35       75.16      1.38 o
   2  -3  10      472.06      476.50      3.98 o
   3  -3  10        1.29        1.42      0.54 o
   4  -3  10       10.14       10.38      0.76 o
   5  -3  10        7.82        6.90      0.79 o
   6  -3  10        2.45        2.19      2.92 o
  -7  -2  10       48.93       55.37      3.10 o
  -6  -2  10       14.38       12.40      0.96 o
  -5  -2  10        1.46        1.75      0.67 o
  -4  -2  10        3.26        7.41      0.61 o
  -3  -2  10        0.87        2.55      0.49 o
  -2  -2  10      371.77      345.91      3.17 o
  -1  -2  10      168.49      165.48      2.06 o
   0  -2  10      376.73      379.84      3.10 o
   1  -2  10      256.71      224.41      1.91 o
   2  -2  10       20.22       18.39      0.68 o
   3  -2  10        0.14        0.06      0.47 o
   4  -2  10       22.31       24.49      1.78 o
   5  -2  10       39.47       44.92      2.46 o
   6  -2  10       42.01       41.32     10.09 o
  -8  -1  10        0.37        0.88      1.67 o
  -7  -1  10        5.97        8.36      1.25 o
  -6  -1  10        3.12        4.80      0.95 o
  -5  -1  10        4.16        7.11      0.95 o
  -4  -1  10      136.95      147.28      2.19 o
  -3  -1  10      201.75      216.09      2.63 o
  -2  -1  10      106.74      100.76      1.62 o
  -1  -1  10       92.91       82.14      1.27 o
   0  -1  10        0.00        1.08      0.76 o
   1  -1  10      190.54      183.36      2.92 o
   2  -1  10       67.33       68.18      1.85 o
   3  -1  10       65.58       67.20      2.23 o
   4  -1  10       63.91       66.62      2.83 o
   5  -1  10        6.07        4.77      2.48 o
   6  -1  10       27.21       10.73      5.72 o
  -8   0  10        4.46        3.20      2.04 o
  -7   0  10        4.51        5.20      1.10 o
  -6   0  10       15.30       18.98      1.34 o
  -5   0  10       85.00      100.57      2.34 o
  -4   0  10        3.01        3.17      0.72 o
  -3   0  10        2.71        1.65      0.55 o
  -2   0  10        5.19        5.56      0.53 o
  -1   0  10      157.28      140.54      1.97 o
   0   0  10        1.40        3.33      0.81 o
   1   0  10       15.50       12.39      0.90 o
   2   0  10       26.80       28.28      1.59 o
   3   0  10       46.45       46.65      2.38 o
   4   0  10       61.29       68.47      3.61 o
   5   0  10        2.64        2.43      2.58 o
  -8   1  10        2.15        1.17      1.14 o
  -7   1  10      104.74      120.45      2.92 o
  -6   1  10       53.97       60.08      2.08 o
  -5   1  10        1.05        1.16      0.71 o
  -4   1  10       17.43       15.58      0.99 o
  -3   1  10       39.62       37.27      1.26 o
  -2   1  10        1.69        2.64      0.45 o
  -1   1  10       82.85       85.64      2.45 o
   0   1  10       21.37       17.99      1.94 o
   1   1  10       26.42       28.16      1.64 o
   2   1  10        2.72        1.79      0.96 o
   3   1  10       71.28       74.88      2.93 o
   4   1  10       20.78       17.56      2.07 o
  -8   2  10        0.44       -0.24      1.24 o
  -7   2  10        0.67        1.31      0.91 o
  -6   2  10       79.03       82.07      2.34 o
  -5   2  10       20.84       18.65      1.42 o
  -4   2  10       15.62       15.42      1.32 o
  -3   2  10       26.26       22.92      1.16 o
  -2   2  10       59.96       57.49      1.19 o
  -1   2  10        0.67       -0.10      0.77 o
   0   2  10       10.18        7.92      1.30 o
   1   2  10       23.33       23.71      2.02 o
   2   2  10       99.66      111.00      3.80 o
   3   2  10       77.55       79.97      3.60 o
   4   2  10       38.36       39.51      3.29 o
  -8   3  10        6.18        4.74      2.36 o
  -7   3  10        6.56        5.33      1.17 o
  -6   3  10       36.27       37.46      1.91 o
  -5   3  10        0.24        0.34      0.73 o
  -4   3  10        0.44        0.05      0.61 o
  -3   3  10       10.59        9.34      1.11 o
  -2   3  10       36.12       37.88      1.15 o
  -1   3  10      115.13      116.51      3.89 o
   0   3  10      106.92      119.12      3.69 o
   1   3  10      104.10      111.07      6.58 o
   2   3  10       43.14       48.42      4.03 o
   3   3  10        0.37       -1.81      1.81 o
   4   3  10        0.85       -3.01      3.43 o
  -9   4  10        4.97        9.73      4.15 o
  -8   4  10        0.99        0.92      2.07 o
  -7   4  10        7.55        6.74      1.18 o
  -6   4  10        0.43        1.41      0.90 o
  -5   4  10        3.98        3.25      0.92 o
  -4   4  10        1.75        2.54      0.81 o
  -3   4  10       55.55       59.23      1.73 o
  -2   4  10       18.34       19.21      1.61 o
  -1   4  10        7.97        7.64      3.01 o
   0   4  10       50.63       47.88      3.60 o
   1   4  10        5.79        4.37      2.50 o
   2   4  10        0.53       -0.86      2.72 o
   3   4  10        5.18        4.72      3.43 o
  -9   5  10       16.07       15.60      3.86 o
  -8   5  10        0.06       -2.29      2.29 o
  -7   5  10        0.00       -1.15      1.99 o
  -6   5  10        0.85       -0.25      0.90 o
  -5   5  10       53.34       55.39      1.98 o
  -4   5  10       12.22       10.59      1.11 o
  -3   5  10       24.55       25.13      1.38 o
  -2   5  10        0.33        1.73      0.89 o
  -1   5  10       10.54        6.32      1.92 o
   0   5  10        0.06       -1.80      2.93 o
   1   5  10        1.32       -0.14      2.72 o
   2   5  10       16.26       23.61      4.29 o
   3   5  10        0.32       -2.29      2.29 o
  -8   6  10       10.19       16.31      4.44 o
  -7   6  10       14.46       15.88      4.29 o
  -6   6  10        1.90        2.03      1.75 o
  -5   6  10       42.69       48.01      2.55 o
  -4   6  10        2.69        2.73      0.98 o
  -3   6  10        5.84        5.37      0.93 o
  -2   6  10       23.16       19.70      3.58 o
  -1   6  10        0.24        0.86      2.72 o
   0   6  10        1.63       -2.72      2.72 o
   1   6  10        0.34       -0.72      2.86 o
   2   6  10        0.54        1.72      2.43 o
  -7   7  10       14.39       14.31      3.72 o
  -6   7  10        1.14        5.15      2.72 o
  -5   7  10        3.27        5.87      3.58 o
  -4   7  10       10.09       13.56      1.40 o
  -3   7  10        0.14        0.29      2.29 o
  -2   7  10        4.25        9.02      3.58 o
  -1   7  10        0.22       -0.29      2.72 o
   0   7  10        2.39       -2.43      3.01 o
  -6   8  10        6.69       17.74      4.44 o
  -5   8  10        1.24       -0.43      3.15 o
  -4   8  10        0.00        3.01      3.29 o
  -3   8  10        0.22       -2.86      2.86 o
  -2   8  10        0.20       -0.43      3.01 o
   3 -11  11        4.62       10.45      3.58 o
   0 -10  11        1.54        2.34      1.86 o
   1 -10  11       24.38       19.19      2.16 o
   2 -10  11        7.24        6.10      2.58 o
   3 -10  11        3.43        3.29      3.58 o
   4 -10  11        4.02       -1.57      4.01 o
  -2  -9  11        0.00       -1.51      1.51 o
  -1  -9  11        0.52        0.67      1.36 o
   0  -9  11        0.33       -1.30      1.30 o
   1  -9  11        1.95        0.79      1.42 o
   2  -9  11        5.12        5.38      1.37 o
   3  -9  11       11.25       13.37      1.42 o
   4  -9  11       10.21       11.52      1.49 o
  -3  -8  11        0.10       -1.20      1.20 o
  -2  -8  11       10.68       10.61      1.68 o
  -1  -8  11        5.31        3.68      1.37 o
   0  -8  11       27.11       31.90      2.38 o
   1  -8  11        3.20        4.61      1.49 o
   2  -8  11        7.75       11.46      1.32 o
   3  -8  11       27.85       24.10      1.63 o
   4  -8  11        0.62       -0.44      0.94 o
   5  -8  11        8.93        8.04      1.34 o
  -5  -7  11       22.20        9.60      7.58 o
  -4  -7  11       20.36       25.30      2.32 o
  -3  -7  11        0.01       -1.30      1.30 o
  -2  -7  11       43.81       48.31      2.62 o
  -1  -7  11        2.93       -0.39      1.16 o
   0  -7  11        0.22        0.96      1.37 o
   1  -7  11       25.98       19.82      1.35 o
   2  -7  11       91.46       92.84      3.01 o
   3  -7  11       29.96       27.28      1.65 o
   4  -7  11        3.86        3.53      1.03 o
   5  -7  11       13.92       13.32      1.40 o
   6  -7  11       18.78       28.05      3.15 o
  -6  -6  11        0.12       -0.29      2.72 o
  -5  -6  11        0.43        2.59      3.08 o
  -4  -6  11        0.32       -0.29      2.00 o
  -3  -6  11        1.22       -1.00      1.16 o
  -2  -6  11        0.00       -1.77      1.77 o
  -1  -6  11       28.65       27.03      1.53 o
   0  -6  11       39.81       36.65      2.49 o
   1  -6  11        4.65        5.73      0.95 o
   2  -6  11       26.23       24.10      1.39 o
   3  -6  11       15.34       10.19      1.07 o
   4  -6  11        7.59        9.67      1.12 o
   5  -6  11       13.36       12.35      1.76 o
   6  -6  11        3.67        2.22      1.26 o
  -7  -5  11        0.04       -0.72      1.86 o
  -6  -5  11        1.80        2.93      1.28 o
  -5  -5  11        0.68       -0.10      1.22 o
  -4  -5  11        6.36        3.13      1.19 o
  -3  -5  11        0.23       -0.78      0.78 o
  -2  -5  11       24.79       19.42      1.14 o
  -1  -5  11       76.26       78.08      1.77 o
   0  -5  11        0.27       -0.55      0.55 o
   1  -5  11       43.23       43.72      1.43 o
   2  -5  11       24.58       22.92      1.29 o
   3  -5  11        2.29        0.87      0.70 o
   4  -5  11        3.36        2.55      0.83 o
   5  -5  11       10.31       10.75      1.14 o
   6  -5  11       27.62       30.06      2.12 o
  -7  -4  11        1.04        1.00      2.43 o
  -6  -4  11        4.04        1.05      2.00 o
  -5  -4  11       11.15        6.54      1.37 o
  -4  -4  11       50.80       48.20      1.66 o
  -3  -4  11       63.95       63.79      1.82 o
  -2  -4  11        4.87        7.99      0.70 o
  -1  -4  11      100.11      111.91      1.85 o
   0  -4  11        0.09       -0.23      0.54 o
   1  -4  11       25.26       28.75      1.08 o
   2  -4  11       23.31       27.03      1.22 o
   3  -4  11       60.02       73.51      1.69 o
   4  -4  11      113.69      123.88      2.28 o
   5  -4  11       20.14       18.71      1.89 o
  -7  -3  11        2.01       -1.52      1.52 o
  -6  -3  11        1.90        0.06      1.18 o
  -5  -3  11       63.12       73.25      2.53 o
  -4  -3  11       24.92       38.92      1.39 o
  -3  -3  11        1.78        0.56      0.57 o
  -2  -3  11        3.65        4.97      0.77 o
  -1  -3  11      134.91      145.47      2.03 o
   0  -3  11       10.90        6.94      0.69 o
   1  -3  11      171.41      165.95      1.97 o
   2  -3  11      124.94      124.25      1.80 o
   3  -3  11       40.92       38.42      2.38 o
   4  -3  11       10.26       10.84      1.41 o
   5  -3  11        3.43        3.75      1.36 o
  -7  -2  11        0.64       -1.97      2.09 o
  -6  -2  11       39.34       47.39      2.25 o
  -5  -2  11        0.37        0.51      0.77 o
  -4  -2  11       27.57       31.69      1.27 o
  -3  -2  11       91.10       83.06      1.65 o
  -2  -2  11        0.42       -0.19      0.47 o
  -1  -2  11       67.41       59.09      1.41 o
   0  -2  11        9.43        9.88      0.61 o
   1  -2  11        0.99       -0.07      0.61 o
   2  -2  11        2.49        1.78      0.69 o
   3  -2  11        6.19        5.23      1.13 o
   4  -2  11       10.63       10.81      1.70 o
   5  -2  11       11.64       12.96      1.68 o
  -7  -1  11       53.08       63.02      4.04 o
  -6  -1  11        4.34        5.69      0.99 o
  -5  -1  11       27.21       21.88      1.39 o
  -4  -1  11       81.32       78.44      1.67 o
  -3  -1  11       36.34       35.26      1.17 o
  -2  -1  11        4.61        3.01      0.50 o
  -1  -1  11       48.30       41.92      0.91 o
   0  -1  11       29.23       24.69      1.56 o
   1  -1  11        3.37        4.09      0.83 o
   2  -1  11        8.61       12.64      1.11 o
   3  -1  11       24.82       23.43      1.63 o
   4  -1  11       15.91       18.55      2.31 o
   5  -1  11        9.66        9.31      2.67 o
  -8   0  11       12.32       16.03      3.72 o
  -7   0  11        8.17       10.66      1.32 o
  -6   0  11       61.87       72.67      2.33 o
  -5   0  11        0.28        1.03      0.74 o
  -4   0  11       80.46       73.30      2.28 o
  -3   0  11       22.74       22.93      1.50 o
  -2   0  11       50.60       49.32      1.38 o
  -1   0  11      191.39      192.56      3.68 o
   0   0  11      234.35      255.06      5.33 o
   1   0  11       19.82       21.55      1.76 o
   2   0  11       56.55       51.21      2.08 o
   3   0  11       26.28       22.10      2.24 o
   4   0  11       20.84       24.55      3.42 o
  -9   1  11        8.79       14.31      4.01 o
  -8   1  11        3.70        4.72      3.01 o
  -7   1  11        0.46        0.69      0.90 o
  -6   1  11        3.76        3.37      0.93 o
  -5   1  11       17.85       17.38      1.19 o
  -4   1  11        4.91        5.47      0.83 o
  -3   1  11      311.86      311.20      4.35 o
  -2   1  11       19.09       18.74      1.19 o
  -1   1  11       13.91       12.22      1.23 o
   0   1  11        0.04        0.09      0.77 o
   1   1  11        8.25        6.46      0.91 o
   2   1  11       38.70       39.48      2.44 o
   3   1  11      116.28      125.97      6.53 o
  -9   2  11        0.30        2.58      3.43 o
  -8   2  11        0.22        1.57      3.01 o
  -7   2  11        5.90        7.34      1.23 o
  -6   2  11        6.83        7.46      1.18 o
  -5   2  11        3.44        3.05      0.79 o
  -4   2  11        0.30        0.21      0.60 o
  -3   2  11        5.36        3.99      0.64 o
  -2   2  11        1.54        2.39      0.62 o
  -1   2  11        0.23        0.11      0.88 o
   0   2  11       35.86       35.57      3.79 o
   1   2  11       29.47       39.50      2.36 o
   2   2  11       28.39       38.22      3.71 o
   3   2  11       18.70       19.35      2.75 o
   4   2  11        2.95        4.72      3.01 o
  -9   3  11        2.48        2.15      3.58 o
  -8   3  11        0.39       -1.00      3.15 o
  -7   3  11       31.06       33.44      1.89 o
  -6   3  11       16.39       15.26      1.40 o
  -5   3  11        0.01       -0.11      0.69 o
  -4   3  11        0.19        0.21      0.66 o
  -3   3  11       56.12       57.33      1.64 o
  -2   3  11        2.32        3.01      1.42 o
  -1   3  11        6.03        5.27      1.47 o
   0   3  11       18.18       14.02      2.17 o
   1   3  11        8.42        7.84      1.48 o
   2   3  11        0.85       -0.49      1.77 o
   3   3  11        1.37        0.15      2.03 o
  -9   4  11        1.73        4.01      3.86 o
  -8   4  11        0.15        0.43      3.43 o
  -7   4  11       12.64       16.23      4.15 o
  -6   4  11        2.85        4.02      1.40 o
  -5   4  11       12.48       11.11      1.11 o
  -4   4  11       40.77       45.76      2.52 o
  -3   4  11       12.92       10.99      0.89 o
  -2   4  11       89.80       97.65      4.15 o
  -1   4  11        0.89        1.22      1.40 o
   0   4  11       46.21       33.02      5.08 o
   1   4  11        0.01        0.02      1.91 o
   2   4  11       20.03       21.89      4.29 o
   3   4  11        8.37        7.15      3.15 o
  -8   5  11        5.73        5.15      3.86 o
  -7   5  11        5.81        7.73      3.72 o
  -6   5  11        0.22       -0.18      1.11 o
  -5   5  11       38.11       43.73      2.04 o
  -4   5  11        0.25        1.07      0.83 o
  -3   5  11        4.92        4.22      1.84 o
  -2   5  11       52.20       59.00      3.85 o
  -1   5  11       11.02        8.92      2.42 o
   0   5  11       16.21       18.75      4.15 o
   1   5  11       25.65       33.63      4.87 o
   2   5  11        0.07        0.57      2.58 o
  -7   6  11        3.41        4.01      3.58 o
  -6   6  11        1.56        3.72      3.29 o
  -5   6  11       14.39       14.45      1.46 o
  -4   6  11       10.96        9.72      1.76 o
  -3   6  11        2.12        0.43      3.15 o
  -2   6  11       14.05       17.46      4.15 o
  -1   6  11        6.11       11.16      3.15 o
   0   6  11        0.08       -2.86      2.86 o
   1   6  11        0.03       -1.72      2.86 o
  -6   7  11        2.17       -0.14      2.29 o
  -5   7  11        0.87        3.72      3.43 o
  -4   7  11        0.69        3.15      3.29 o
  -3   7  11        1.38        3.01      3.29 o
  -2   7  11        4.53        6.15      3.29 o
  -1   7  11        2.04        4.72      3.29 o
   2 -10  12        3.84       11.73      3.01 o
   3 -10  12        3.91        6.58      3.72 o
  -1  -9  12        2.63        0.95      1.51 o
   0  -9  12        4.75        7.15      2.43 o
   1  -9  12        6.80        6.31      1.62 o
   2  -9  12        2.88        3.93      2.31 o
   3  -9  12        0.52        1.28      1.09 o
  -3  -8  12        0.35       -1.23      1.23 o
  -2  -8  12       10.90       16.00      3.08 o
  -1  -8  12        0.79       -0.12      1.30 o
   0  -8  12       11.69       12.55      1.77 o
   1  -8  12       12.62       10.70      1.24 o
   2  -8  12        1.54        2.09      1.07 o
   3  -8  12        5.57        5.06      1.34 o
   4  -8  12        2.68        2.27      1.15 o
  -4  -7  12       35.41       40.00      8.37 o
  -3  -7  12        0.72        0.93      2.36 o
  -2  -7  12        6.26        3.57      1.79 o
  -1  -7  12       15.63       19.54      1.60 o
   0  -7  12        8.75        9.95      1.18 o
   1  -7  12       15.90       13.60      1.32 o
   2  -7  12       15.39       16.25      1.37 o
   3  -7  12        0.91        1.19      0.94 o
   4  -7  12       39.83       40.25      2.11 o
   5  -7  12        0.82        1.03      1.20 o
  -5  -6  12        3.64        0.36      6.58 o
  -4  -6  12        0.02       -1.86      1.86 o
  -3  -6  12        5.99        6.30      1.03 o
  -2  -6  12        0.19       -0.78      0.87 o
  -1  -6  12        8.40        8.45      1.12 o
   0  -6  12        9.66        8.18      1.04 o
   1  -6  12       33.37       35.09      1.60 o
   2  -6  12       31.59       31.72      1.59 o
   3  -6  12       82.03       84.30      2.25 o
   4  -6  12       11.01       13.66      1.23 o
   5  -6  12        0.09        1.38      1.06 o
  -5  -5  12        8.60        2.55      2.44 o
  -4  -5  12        0.11       -1.18      1.44 o
  -3  -5  12        0.85       -0.62      0.70 o
  -2  -5  12        1.11        0.15      1.14 o
  -1  -5  12       52.41       54.80      1.54 o
   0  -5  12       74.33       74.91      1.79 o
   1  -5  12       49.32       58.23      2.03 o
   2  -5  12       11.36       11.18      0.97 o
   3  -5  12       15.52       12.37      0.99 o
   4  -5  12       39.62       40.53      3.01 o
  -6  -4  12        4.24        1.10      3.59 o
  -5  -4  12        1.82       -1.85      1.89 o
  -4  -4  12       14.82       11.68      1.32 o
  -3  -4  12        3.81        1.45      0.87 o
  -2  -4  12       62.00       65.29      1.54 o
  -1  -4  12       82.99       95.13      1.89 o
   0  -4  12       26.87       25.74      1.15 o
   1  -4  12        8.17        8.06      0.88 o
   2  -4  12       31.11       30.79      1.19 o
   3  -4  12        5.82        7.92      1.84 o
   4  -4  12       14.06       18.39      2.47 o
  -6  -3  12        1.16       -1.11      1.11 o
  -5  -3  12        0.00       -0.25      0.93 o
  -4  -3  12        0.27        0.72      0.74 o
  -3  -3  12      136.51      129.95      2.14 o
  -2  -3  12        0.48       -0.39      0.59 o
  -1  -3  12       26.40       28.92      1.08 o
   0  -3  12      161.36      156.55      2.07 o
   1  -3  12        0.82        1.11      0.81 o
   2  -3  12        1.95        2.67      1.36 o
   3  -3  12        3.13        3.00      1.29 o
   4  -3  12        6.13        6.06      1.29 o
   5  -3  12       20.22       31.08      7.73 o
  -7  -2  12        8.07        4.70      1.40 o
  -6  -2  12        5.99        3.33      1.18 o
  -5  -2  12       66.30       61.53      2.10 o
  -4  -2  12        9.19        7.46      0.90 o
  -3  -2  12        8.25        5.85      0.70 o
  -2  -2  12       94.40      100.46      2.03 o
  -1  -2  12        8.16        9.53      0.67 o
   0  -2  12        2.19        2.03      0.83 o
   1  -2  12        5.04        1.01      0.78 o
   2  -2  12        4.17        7.98      1.46 o
   3  -2  12       48.83       56.32      2.84 o
   4  -2  12       73.51       87.11      3.23 o
   5  -2  12       34.52       24.04      5.72 o
  -7  -1  12       82.38       88.92      2.73 o
  -6  -1  12        6.15        7.60      1.11 o
  -5  -1  12        3.84        1.02      0.83 o
  -4  -1  12       29.76       32.90      1.45 o
  -3  -1  12        2.07        3.31      0.61 o
  -2  -1  12       39.39       38.05      1.36 o
  -1  -1  12        1.07       -0.74      0.74 o
   0  -1  12       51.27       63.00      2.35 o
   1  -1  12      138.57      136.71      3.01 o
   2  -1  12       86.18       86.05      2.43 o
   3  -1  12      120.54      123.70      3.22 o
   4  -1  12        0.20        3.70      1.55 o
  -8   0  12       26.59       42.93      4.87 o
  -7   0  12       50.69       51.66      2.44 o
  -6   0  12       18.40       19.93      1.38 o
  -5   0  12       16.30       13.88      1.16 o
  -4   0  12       40.92       38.80      1.76 o
  -3   0  12        0.02       -0.42      0.83 o
  -2   0  12        1.78        1.30      0.46 o
  -1   0  12       52.91       53.45      2.27 o
   0   0  12       87.82       83.80      2.33 o
   1   0  12        5.78        5.14      0.98 o
   2   0  12        1.35        1.83      0.90 o
   3   0  12       39.20       52.81      4.30 o
  -9   1  12        7.94       15.03      4.01 o
  -8   1  12        0.40        4.29      3.01 o
  -7   1  12        5.08        4.47      1.06 o
  -6   1  12        0.00       -0.47      1.13 o
  -5   1  12        0.13       -0.33      0.71 o
  -4   1  12        8.70        6.60      0.84 o
  -3   1  12        0.77        1.10      0.58 o
  -2   1  12        1.48        1.10      1.01 o
  -1   1  12        3.56        2.89      0.99 o
   0   1  12       16.33       13.47      1.35 o
   1   1  12       22.59       22.08      2.74 o
   2   1  12        0.01        3.33      2.28 o
   3   1  12        9.44       11.05      2.44 o
  -9   2  12        5.28        6.87      3.72 o
  -8   2  12        1.95       -0.14      3.15 o
  -7   2  12        6.73        7.92      1.45 o
  -6   2  12        0.10       -0.09      0.91 o
  -5   2  12       11.38       11.04      1.07 o
  -4   2  12        6.78        6.04      0.84 o
  -3   2  12        9.79        8.00      0.73 o
  -2   2  12       15.34       13.84      1.85 o
  -1   2  12       67.58       68.36      3.48 o
   0   2  12       35.84       31.65      3.33 o
   1   2  12       33.56       41.51      4.11 o
   2   2  12       18.79       16.47      2.54 o
   3   2  12        5.56        3.01      3.43 o
  -8   3  12        0.02       -1.14      3.29 o
  -7   3  12        6.88        9.73      3.72 o
  -6   3  12        5.72        6.10      1.10 o
  -5   3  12        4.56        5.92      0.93 o
  -4   3  12       18.32       22.08      1.30 o
  -3   3  12       88.66       93.77      4.16 o
  -2   3  12       21.59       18.04      2.14 o
  -1   3  12       14.00       14.08      2.09 o
   0   3  12       23.36       22.49      2.37 o
   1   3  12       11.06        5.22      2.43 o
   2   3  12       44.36       52.52      5.72 o
   3   3  12        4.92        3.01      3.58 o
  -8   4  12        1.03        2.00      3.86 o
  -7   4  12        0.76        4.01      2.86 o
  -6   4  12        0.38        0.76      1.00 o
  -5   4  12       19.44       20.18      1.37 o
  -4   4  12       25.13       26.84      2.31 o
  -3   4  12       12.07        6.40      1.82 o
  -2   4  12       38.65       46.09      3.62 o
  -1   4  12       22.50       15.18      2.18 o
   0   4  12       63.94       68.97      6.15 o
   1   4  12       13.08       18.32      4.15 o
   2   4  12        0.88        3.01      3.29 o
  -7   5  12        5.41       12.31      4.44 o
  -6   5  12        0.01       -2.29      3.15 o
  -5   5  12        7.23        7.68      1.34 o
  -4   5  12        0.20       -0.14      3.01 o
  -3   5  12        2.26       -1.29      3.15 o
  -2   5  12       24.89       27.33      4.58 o
  -1   5  12        0.06       -0.57      3.01 o
   0   5  12        0.44        0.72      3.15 o
   1   5  12        0.03        3.15      3.29 o
  -6   6  12        5.29       13.02      4.29 o
  -5   6  12        1.99        4.44      3.43 o
  -4   6  12        0.11        1.00      3.15 o
  -3   6  12        7.63       10.02      3.72 o
  -2   6  12        0.42        3.72      3.15 o
  -1   6  12        0.70        0.14      3.15 o
   0  -9  13        8.76        8.21      1.44 o
   1  -9  13        4.02        3.86      3.29 o
   2  -9  13        0.00       -1.65      1.65 o
  -2  -8  13        0.08       -1.65      3.08 o
  -1  -8  13       28.73       30.23      3.11 o
   0  -8  13        0.28        0.31      1.80 o
   1  -8  13       13.14        8.86      1.38 o
   2  -8  13        1.03        1.07      1.76 o
   3  -8  13        0.61       -1.13      1.25 o
   4  -8  13        0.08       -1.29      1.29 o
  -3  -7  13        7.48        7.29      1.38 o
  -2  -7  13        3.91        3.48      1.24 o
  -1  -7  13        0.23       -0.61      1.04 o
   0  -7  13        8.18        9.42      1.22 o
   1  -7  13       11.21        9.26      1.26 o
   2  -7  13        6.81        7.69      1.70 o
   3  -7  13       25.54       23.53      1.58 o
   4  -7  13       37.50       51.75      2.58 o
  -4  -6  13        1.62        1.69      1.46 o
  -3  -6  13        0.77        0.41      1.04 o
  -2  -6  13        0.05       -0.84      0.84 o
  -1  -6  13        2.41        1.42      1.28 o
   0  -6  13        4.74        6.14      0.99 o
   1  -6  13        8.34        6.90      1.28 o
   2  -6  13        1.89        2.50      0.99 o
   3  -6  13        9.12       12.45      1.14 o
  -5  -5  13       18.56       16.51      3.19 o
  -4  -5  13        0.01       -1.16      1.44 o
  -3  -5  13        6.71        6.76      1.06 o
  -2  -5  13       17.18       14.33      1.21 o
  -1  -5  13       21.46       17.97      1.08 o
   0  -5  13        1.52        0.94      0.71 o
   1  -5  13        0.56       -0.65      0.89 o
   2  -5  13       13.39       14.34      1.78 o
   3  -5  13        0.85        1.37      1.99 o
   4  -5  13        2.42       -0.29      2.72 o
  -6  -4  13       13.32       -3.72      3.72 o
  -5  -4  13        2.72        0.87      1.31 o
  -4  -4  13        2.36       -0.91      0.91 o
  -3  -4  13       10.39       10.61      1.28 o
  -2  -4  13        7.64        5.54      0.83 o
  -1  -4  13        0.16        0.59      0.66 o
   0  -4  13       41.26       42.71      1.38 o
   1  -4  13       46.99       49.60      2.64 o
   2  -4  13       24.16       20.12      2.38 o
   3  -4  13      106.12      121.26     11.02 o
   4  -4  13        2.77        4.01      4.01 o
  -6  -3  13        0.11       -1.13      1.18 o
  -5  -3  13        0.00       -0.98      0.98 o
  -4  -3  13       17.23       16.10      1.17 o
  -3  -3  13       54.87       49.88      1.77 o
  -2  -3  13       35.82       38.80      1.30 o
  -1  -3  13       36.72       43.65      1.70 o
   0  -3  13      119.81      120.00      4.14 o
   1  -3  13       27.64       34.54      2.33 o
   2  -3  13        0.02        1.62      1.16 o
   3  -3  13       33.92       37.16      2.54 o
   4  -3  13       12.99       15.31      4.15 o
  -7  -2  13        0.41       -3.15      3.15 o
  -6  -2  13        0.26       -1.02      1.02 o
  -5  -2  13        4.09        3.25      0.91 o
  -4  -2  13       30.30       31.19      1.57 o
  -3  -2  13       13.08       14.48      1.20 o
  -2  -2  13        8.46        9.42      0.74 o
  -1  -2  13        0.01       -0.84      0.84 o
   0  -2  13       19.90       16.48      1.33 o
   1  -2  13       32.55       31.41      2.01 o
   2  -2  13       35.97       37.42      3.30 o
   3  -2  13        4.58        4.59      1.59 o
   4  -2  13        2.76        5.79      3.08 o
  -7  -1  13        6.40        2.72      3.43 o
  -6  -1  13        0.13       -0.59      0.92 o
  -5  -1  13        0.67       -0.76      0.76 o
  -4  -1  13        0.28        0.45      0.73 o
  -3  -1  13        0.71       -0.54      0.54 o
  -2  -1  13        2.11        2.37      0.93 o
  -1  -1  13        3.24        4.39      1.07 o
   0  -1  13        6.86        5.44      1.15 o
   1  -1  13        6.77        8.31      1.09 o
   2  -1  13       41.42       50.15      2.95 o
   3  -1  13       24.34       37.97      4.54 o
   4  -1  13        0.07        0.00      3.43 o
  -8   0  13        2.70        6.58      3.01 o
  -7   0  13       17.79       22.90      4.01 o
  -6   0  13       34.80       33.00      2.21 o
  -5   0  13        0.03       -0.78      0.78 o
  -4   0  13        1.26        0.32      0.65 o
  -3   0  13       16.97       17.28      1.23 o
  -2   0  13       30.03       30.15      2.19 o
  -1   0  13       23.00       18.47      1.91 o
   0   0  13       27.90       23.87      2.18 o
   1   0  13        7.82        3.25      1.10 o
   2   0  13       65.09       86.98      3.84 o
   3   0  13        4.54        2.90      2.13 o
  -8   1  13        3.63        6.58      3.43 o
  -7   1  13        0.23        1.57      2.29 o
  -6   1  13        1.82        0.60      0.94 o
  -5   1  13       24.32       26.16      2.01 o
  -4   1  13       11.87       12.02      0.97 o
  -3   1  13       12.12       11.69      1.83 o
  -2   1  13        5.20        1.67      1.39 o
  -1   1  13        6.79        6.40      1.52 o
   0   1  13       52.99       62.14      3.55 o
   1   1  13      199.37      223.12      6.04 o
   2   1  13       21.22       19.49      2.23 o
   3   1  13        0.67       -3.01      3.01 o
  -8   2  13        3.74        5.15      3.58 o
  -7   2  13       24.64       27.76      4.72 o
  -6   2  13        0.90        1.74      0.93 o
  -5   2  13        0.15       -0.68      0.82 o
  -4   2  13        8.35        6.70      0.87 o
  -3   2  13       32.43       30.50      3.44 o
  -2   2  13       47.53       51.84      3.47 o
  -1   2  13       68.73       78.32      3.88 o
   0   2  13       28.02       29.73      5.25 o
   1   2  13        8.74        6.95      1.83 o
   2   2  13        0.77       -0.06      1.89 o
   3   2  13        0.09       -2.86      3.29 o
  -8   3  13        5.71       10.45      3.43 o
  -7   3  13        0.02        1.43      3.43 o
  -6   3  13        0.81        2.70      1.12 o
  -5   3  13        2.76        3.49      0.91 o
  -4   3  13        9.68        7.66      2.07 o
  -3   3  13        6.25        5.99      1.89 o
  -2   3  13        0.15        0.61      1.37 o
  -1   3  13        3.14        3.25      1.52 o
   0   3  13        9.08        9.16      3.15 o
   1   3  13        5.29        4.58      3.15 o
   2   3  13        0.68        0.00      3.29 o
  -7   4  13        1.85        3.29      3.01 o
  -6   4  13        7.72        8.30      4.01 o
  -5   4  13       15.48       12.74      3.58 o
  -4   4  13        0.28       -1.14      3.01 o
  -3   4  13        7.06        3.86      3.29 o
  -2   4  13       11.32        7.87      3.01 o
  -1   4  13        1.02       -2.72      2.72 o
   0   4  13       12.16       11.88      4.01 o
   1   4  13        0.47       -2.58      3.01 o
  -6   5  13        0.35       -0.72      3.43 o
  -5   5  13        0.49        3.86      3.43 o
  -4   5  13        7.23        9.44      3.58 o
  -3   5  13        4.33       10.16      3.72 o
  -2   5  13        7.59       12.88      4.01 o
  -1   5  13        6.09        2.72      3.29 o
  -4   6  13        1.36        1.72      2.58 o
  -3   6  13       10.22       15.17      4.15 o
  -2  -9  14        8.31        0.29      2.72 o
  -2  -8  14       10.35        6.87      2.86 o
  -1  -8  14        7.56        6.16      1.29 o
   0  -8  14        9.43        5.98      1.34 o
   1  -8  14        9.59        6.81      1.38 o
   2  -8  14        6.09        1.43      1.36 o
   3  -8  14        1.09       -0.21      1.13 o
  -3  -7  14        0.47       -0.93      1.41 o
  -2  -7  14       11.39        9.14      1.45 o
  -1  -7  14        1.40       -0.07      1.84 o
   0  -7  14        3.07        2.81      1.16 o
   1  -7  14        0.07       -0.97      3.08 o
   2  -7  14        6.24        4.47      1.49 o
   3  -7  14        0.31        1.57      1.11 o
  -4  -6  14        0.16       -0.38      1.41 o
  -3  -6  14       11.57       10.05      2.27 o
  -2  -6  14        1.59       -0.28      1.24 o
  -1  -6  14       16.46       16.25      1.46 o
   0  -6  14       11.12        8.39      1.15 o
   1  -6  14        1.92        3.70      1.30 o
   2  -6  14        6.82       10.97      1.97 o
  -4  -5  14        0.49       -1.51      1.51 o
  -3  -5  14        6.22        5.95      1.08 o
  -2  -5  14       41.60       45.28      1.79 o
  -1  -5  14       22.51       14.88      1.33 o
   0  -5  14        2.45        3.16      0.90 o
   1  -5  14        3.22        8.85      3.15 o
   2  -5  14      113.98      136.48      7.30 o
  -6  -4  14       15.23        1.00      4.15 o
  -5  -4  14        0.00       -1.11      1.11 o
  -4  -4  14        0.71        0.06      1.41 o
  -3  -4  14        3.88        5.41      0.94 o
  -2  -4  14       23.29       19.97      1.47 o
  -1  -4  14        7.92        6.26      0.76 o
   0  -4  14      108.93      122.31      3.62 o
   1  -4  14       21.44       34.84      5.04 o
   2  -4  14        3.28        6.89      3.72 o
   3  -4  14        7.66       11.30      3.43 o
  -5  -3  14        1.24       -0.08      0.99 o
  -4  -3  14        8.30        7.05      1.10 o
  -3  -3  14       15.16       16.48      1.53 o
  -2  -3  14        0.28       -0.04      0.62 o
  -1  -3  14        0.14        0.84      1.13 o
   0  -3  14       10.28        9.29      1.42 o
   1  -3  14        8.01        8.71      1.65 o
   2  -3  14        0.63       -0.64      1.85 o
   3  -3  14        1.58        5.58      3.43 o
  -6  -2  14        1.55       -0.52      1.12 o
  -5  -2  14        0.00       -0.81      0.81 o
  -4  -2  14        0.55        0.18      0.72 o
  -3  -2  14        8.90        7.85      0.92 o
  -2  -2  14        7.11        5.05      1.09 o
  -1  -2  14        0.14       -0.42      0.96 o
   0  -2  14       10.48       14.81      2.15 o
   1  -2  14       44.40       60.62      4.44 o
   2  -2  14       34.75       47.43      2.94 o
   3  -2  14       28.58       36.26      7.87 o
  -6  -1  14        1.10       -0.28      0.93 o
  -5  -1  14        1.42        1.03      0.83 o
  -4  -1  14        0.73        0.20      0.72 o
  -3  -1  14       13.91       11.61      1.00 o
  -2  -1  14       29.69       32.90      2.07 o
  -1  -1  14      124.67      130.81      3.47 o
   0  -1  14       27.80       23.06      1.71 o
   1  -1  14       34.32       24.55      2.11 o
   2  -1  14        4.91        3.74      1.88 o
   3  -1  14       28.23       52.66      6.44 o
  -8   0  14        0.03        4.44      3.01 o
  -7   0  14       16.09       19.75      4.01 o
  -6   0  14       14.79       11.11      1.36 o
  -5   0  14        1.77        0.91      0.86 o
  -4   0  14        8.28        7.94      0.93 o
  -3   0  14       10.84        9.04      1.71 o
  -2   0  14       37.99       42.59      2.99 o
  -1   0  14        0.76        1.58      1.22 o
   0   0  14        3.55        4.83      1.66 o
   1   0  14       28.92       32.01      3.20 o
   2   0  14       22.61       21.11      2.75 o
   3   0  14        4.53        4.72      3.86 o
  -8   1  14        0.62        3.72      3.15 o
  -7   1  14        0.62        2.15      3.01 o
  -6   1  14        4.37        2.49      1.06 o
  -5   1  14        3.90        3.45      0.92 o
  -4   1  14        4.34        2.93      1.60 o
  -3   1  14        0.85        1.59      1.26 o
  -2   1  14       13.35       11.91      1.85 o
  -1   1  14       11.39        9.97      1.79 o
   0   1  14        0.78        3.26      1.59 o
   1   1  14        4.69        4.96      1.63 o
   2   1  14        6.97        9.44      3.72 o
   3   1  14        0.00       -2.72      3.43 o
  -7   2  14        9.48       13.16      4.15 o
  -6   2  14        0.10       -0.52      1.00 o
  -5   2  14        1.59        0.60      1.14 o
  -4   2  14        6.50        5.66      2.26 o
  -3   2  14        5.18        4.66      1.68 o
  -2   2  14       22.54       19.64      2.27 o
  -1   2  14       22.83       23.37      2.45 o
   0   2  14        7.70        7.54      1.76 o
   1   2  14        0.04        2.00      2.43 o
   2   2  14        0.04       -3.01      3.01 o
  -7   3  14        0.49        0.00      3.58 o
  -6   3  14        0.77       -1.00      3.43 o
  -5   3  14       10.51       12.31      4.15 o
  -4   3  14        1.74        7.15      3.72 o
  -3   3  14       27.19       34.06      5.15 o
  -2   3  14        7.53        7.30      3.58 o
  -1   3  14       28.75       24.76      4.15 o
   0   3  14        0.10       -2.29      2.86 o
   1   3  14       17.31       10.02      3.86 o
  -6   4  14       12.68       18.60      4.72 o
  -5   4  14        6.23       11.88      4.01 o
  -4   4  14        1.11        6.15      3.58 o
  -3   4  14       15.50       16.31      4.29 o
  -2   4  14       13.89       12.88      4.01 o
  -1   4  14        0.72       -1.29      3.15 o
  -4   5  14        4.22        7.44      3.72 o
  -3   5  14        0.02        5.58      3.58 o
  -2  -8  15        4.15        0.14      2.58 o
  -1  -8  15        0.65       -2.29      2.29 o
   0  -8  15        1.71        1.00      2.00 o
   1  -8  15        0.23       -1.21      1.21 o
   2  -8  15        1.71       -1.72      1.72 o
  -2  -7  15        0.00       -1.12      1.25 o
  -1  -7  15        0.35       -0.49      1.40 o
   0  -7  15        9.66        8.19      1.28 o
   1  -7  15       23.18       25.33      3.86 o
  -3  -6  15        0.00       -1.10      1.10 o
  -2  -6  15        9.31        5.53      1.69 o
  -1  -6  15       15.74       21.99      3.16 o
   0  -6  15        5.61        8.81      1.19 o
   1  -6  15       10.02       11.45      3.01 o
  -4  -5  15        0.42       -2.35      3.43 o
  -3  -5  15       12.03       12.59      1.47 o
  -2  -5  15        6.79        6.85      1.06 o
  -1  -5  15       28.88       25.24      2.99 o
   0  -5  15        0.16        4.21      3.36 o
   1  -5  15        7.72       10.73      2.43 o
  -4  -4  15        4.10       -0.01      1.49 o
  -3  -4  15        0.03        0.97      1.25 o
  -2  -4  15        0.17       -0.71      0.83 o
  -1  -4  15       68.98       78.55      3.10 o
   0  -4  15        0.26        2.29      3.43 o
   1  -4  15        7.51        5.00      2.06 o
  -5  -3  15        0.08       -1.32      1.32 o
  -4  -3  15       13.39       10.51      1.86 o
  -3  -3  15        1.93       -0.70      0.83 o
  -2  -3  15        8.75       11.96      1.94 o
  -1  -3  15        5.10        6.39      1.95 o
   0  -3  15        0.15        3.88      2.86 o
   1  -3  15       12.22       14.18      4.44 o
   2  -3  15       39.68       44.65      4.87 o
  -6  -2  15        3.70        0.86      2.86 o
  -5  -2  15        5.20        4.19      1.10 o
  -4  -2  15        2.19       -0.79      0.79 o
  -3  -2  15        4.87        5.77      2.02 o
  -2  -2  15        0.96        2.39      1.37 o
  -1  -2  15       51.21       61.29      3.03 o
   0  -2  15       26.85       33.39      5.29 o
   1  -2  15       36.53       49.30      4.27 o
   2  -2  15       17.87       19.89      4.58 o
  -6  -1  15        1.43        3.15      2.86 o
  -5  -1  15        0.01       -0.86      0.86 o
  -4  -1  15        5.10        1.64      1.03 o
  -3  -1  15       19.64       18.51      2.03 o
  -2  -1  15        1.41        4.50      1.28 o
  -1  -1  15        0.02       -1.29      1.39 o
   0  -1  15        7.51        7.25      1.30 o
   1  -1  15        0.01        2.00      3.15 o
   2  -1  15       10.39        7.01      3.29 o
   3  -1  15        1.42       -3.01      3.72 o
  -7   0  15        1.95        5.72      3.29 o
  -6   0  15        0.39        4.44      3.01 o
  -5   0  15        0.35       -0.26      0.84 o
  -4   0  15        0.13       -0.17      1.33 o
  -3   0  15       21.73       19.24      3.05 o
  -2   0  15        0.01       -1.23      1.23 o
  -1   0  15        0.23       -1.27      1.27 o
   0   0  15        7.72       11.49      2.48 o
   1   0  15        0.00        3.29      3.43 o
   2   0  15        9.72        8.73      4.15 o
  -7   1  15        0.42       -0.14      3.01 o
  -6   1  15        2.24        3.29      2.72 o
  -5   1  15        1.12        1.72      2.29 o
  -4   1  15        0.74        1.53      1.96 o
  -3   1  15       28.56       25.61      3.65 o
  -2   1  15       18.18       13.70      2.17 o
  -1   1  15       13.62       11.80      2.05 o
   0   1  15       22.38       20.23      3.79 o
   1   1  15        7.52        5.58      3.01 o
  -6   2  15        1.00        0.86      2.72 o
  -5   2  15       12.44       10.73      3.43 o
  -4   2  15       33.85       37.92      5.58 o
  -3   2  15        0.01       -1.14      3.29 o
  -2   2  15        7.96        2.00      3.43 o
  -1   2  15        2.86       -1.00      3.15 o
   0   2  15       10.18        7.15      2.86 o
  -6   3  15        6.92       14.60      4.29 o
  -5   3  15        2.44        6.01      3.86 o
  -4   3  15        6.55        8.44      4.15 o
  -3   3  15        4.05        4.01      2.86 o
  -2   3  15       18.33       19.32      4.58 o
  -1   3  15        3.21        3.29      3.43 o
  -4   4  15        0.02       -1.00      3.01 o
  -2  -7  16        0.09        0.72      2.15 o
  -1  -7  16        0.76       -1.72      1.72 o
   0  -7  16        0.64       -1.16      1.16 o
  -2  -6  16        1.49       -0.25      1.09 o
  -1  -6  16        5.65        3.88      2.36 o
  -3  -5  16        2.75       -0.73      1.18 o
  -2  -5  16        0.03        0.70      1.14 o
  -1  -5  16       10.67       14.60      2.86 o
   0  -5  16       17.02       19.28      3.86 o
  -4  -4  16        8.29        2.02      4.22 o
  -3  -4  16        0.24       -1.12      1.16 o
  -2  -4  16       13.00       19.30      1.86 o
  -1  -4  16        7.73       11.28      2.07 o
   0  -4  16        3.14        1.43      3.86 o
   1  -4  16        1.52       -2.86      2.86 o
  -4  -3  16        3.00       -1.14      1.86 o
  -3  -3  16        0.00        1.38      1.85 o
  -2  -3  16        9.93       12.07      1.73 o
  -1  -3  16        1.31        2.77      3.86 o
   0  -3  16        0.65        1.71      1.91 o
   1  -3  16        9.63        8.59      3.15 o
   2  -3  16        8.34       14.31      4.72 o
  -5  -2  16        1.90       -1.43      1.72 o
  -4  -2  16        8.04        9.44      3.15 o
  -3  -2  16        2.65        3.47      2.07 o
  -2  -2  16       24.47       25.71      2.17 o
  -1  -2  16        1.66        1.76      1.46 o
   0  -2  16       18.91       26.19      4.58 o
   1  -2  16       30.44       37.49      5.44 o
   2  -2  16       11.36       11.73      4.72 o
  -6  -1  16        4.74        6.44      3.29 o
  -5  -1  16        0.19        1.57      2.72 o
  -4  -1  16       33.73       41.47      3.75 o
  -3  -1  16        6.00        8.16      3.43 o
  -2  -1  16        1.60        2.15      1.91 o
  -1  -1  16       20.14       19.29      2.87 o
   0  -1  16        0.06        1.14      3.43 o
   1  -1  16       61.25       82.71      6.15 o
   2  -1  16        1.95       -3.58      3.58 o
  -6   0  16        8.68       13.45      3.86 o
  -5   0  16        5.22        8.73      3.58 o
  -4   0  16        0.00        1.00      3.15 o
  -3   0  16        0.09       -0.02      1.85 o
  -2   0  16        6.58        5.15      2.22 o
  -1   0  16       44.88       49.51      5.01 o
   0   0  16       50.32       54.81      6.30 o
   1   0  16        0.10        0.14      3.58 o
  -6   1  16        0.30        1.57      3.29 o
  -5   1  16        0.49        6.01      3.58 o
  -4   1  16        6.44        9.73      3.29 o
  -3   1  16        6.63        5.29      4.01 o
  -2   1  16        7.97        6.87      3.29 o
  -1   1  16        0.11        1.00      3.58 o
   0   1  16        1.45        1.00      3.43 o
  -5   2  16        0.38        1.43      3.58 o
  -4   2  16        0.13        2.72      3.01 o
  -3   2  16        4.96        5.44      3.86 o
  -2   2  16        0.21        0.57      3.43 o
  -1   2  16        0.02        1.86      3.58 o
   0  -5  17        1.26       -3.29      3.29 o
  -1  -4  17        1.07       -1.72      2.58 o
   0  -4  17        4.84        2.58      3.43 o
   1  -4  17        3.48        1.72      3.72 o
  -3  -3  17        5.03        5.44      2.86 o
  -2  -3  17        0.07        1.10      1.87 o
  -1  -3  17        3.99        6.44      3.15 o
   0  -3  17       34.02       43.36      5.58 o
   1  -3  17        4.19        3.86      4.01 o
  -4  -2  17        3.04        4.87      3.01 o
  -3  -2  17        0.50       -2.15      2.72 o
  -2  -2  17       27.19       37.06      5.01 o
  -1  -2  17        3.53       10.02      3.86 o
   0  -2  17        0.08        1.14      3.29 o
   1  -2  17        0.03       -1.29      3.72 o
  -5  -1  17        0.11        1.72      3.01 o
  -4  -1  17        1.47        3.15      3.29 o
  -3  -1  17        6.08        8.73      3.72 o
  -2  -1  17        5.96       11.02      3.86 o
  -1  -1  17        4.45        7.58      4.01 o
   0  -1  17        0.01        0.00      3.58 o
  -5   0  17        0.01        0.57      3.15 o
  -4   0  17        1.08        0.43      2.43 o
  -3   0  17        5.61       10.30      4.01 o
  -2   0  17        0.62        0.86      3.58 o
  -1   0  17        6.85        7.87      3.43 o
  -1  -4  18        0.22       -2.29      2.86 o
  -3  -3  18        0.27       -0.43      2.72 o
  -2  -3  18        6.92        7.30      3.29 o
  -1  -3  18        0.26       -1.14      3.15 o
  -3  -2  18        0.16        0.57      3.15 o
  -2  -2  18        1.16       -1.86      3.15 o
 
